# Supplementary material for: Six novel Y chromosome genes in Anopheles mosquitoes discovered by independently sequencing males and females
Source: BMC Genomics. 2013 Apr 23;14:273. doi: 10.1186/1471-2164-14-273 (PMC3660176; doi:10.1186/1471-2164-14-273)
Supplement: Additional file 3 — Sequences referenced in the text including: the six Y genes, intergenic Y sequences tested for male-specific amplification, An. stephensi Y sequences, An. gambiae Y sequences, the autosomal homolog of sYG1, and the revised An. stephensi scaffold linking the autosomal homolog of sYG3 to a long scaffold. [file 1471-2164-14-273-S3.txt]

Additional file 3 - Sequences referenced in the text

File containing all sequences referenced in the paper including: the six Anopheles Y genes, intergenic Y sequences tested for male-specific amplification, An. stephensi Y sequences, An. gambiae Y sequences, the autosomal homolog of sYG1, and the resived An. stephensi scaffold linking the autosomal homolog of sYG3 to a long scaffold.

An. gambiae Y genes
>gYG1 (the sequence shown below starts at exon 2; exon 1 is shown in the gYG1-transcript; the length of the intron 1, which separates exons 1 and 2, is unknown) 
tctAGATATCAGCGTGGAGGACATACAATTGATCAAGATGGGCCATCACACAAACGCCTAAAGGAAGATAAAAGGTACGCGAAGTGTTTTAGTGAGTTCGCATTGATCGTAAGCTAATCTGTAATACAGATGGGTTACGAACAATGAATCCCACACCACCCACGACATGGACGGTTGGTATGGAAGTCGTGGGTGCCTTTTGAAGGTTTCACTCCGCGATAACaaaaaaaaGACGAGAGCCACGATGAAGCTACTAAAAAGAATTAACCTTTTATTTCTCAACATATCAAAACTGTGCGATCAATTTGCCTACATGTTAAAAATTATCTAATTAATCTATATACGTTCTTTAGTAATGCGTACATGTGCTTAAGCGTATCTTTAGGTAAGAACTGTGATGTAGAATATCCTTTTAAATGTTTTAAGAGATTGTTAAACTGTTGATAACGATATCGTTTCACTTACTAACTGTAGCTGTTCTATTTTTGGTAGACGCTTTTTTGGTCTAGACCAGCGTAAACGGTTTATGGTGCGCATTGGTGAAAACGAAATTGCCATGAATGAATTCGTCAAACATCGAGAAAGGATCATAGAGGCAGCGACAATACTCCAATACACGGAGCGCCCCTACCGCAGGATGCAACTGCAGCTGCATAATCATCACGAATCATCATGTTTGCAAGCGGTGACGTGCGCATCGCTCGCGCCGCGCTGGCTGAAGCAGTTGGTCGAATTGAACTTGGGCCTGGGGATGAACTAGCCGACCTACGCCAAACTGATATCGGTTGCGATCGCAAAGATGGACGTGCTGAAGCTCCTTCACTGTACCGTACCGTACTGGAAACTAAACACGAGCGCACGTACCCGATGGACGAGCTGAAGGTGGTGAACCGCTCCCTGCACCTGCTGGTGCTGCTATACGTTTAGCTCGGCAAGATTCATTGCGCCAAACGGCGTTCACTGAAAGTTGTGTAGTTGCTGGAGGTGGACACCATCATCGGGAAGCAGTACGCACAGTACGGCGGTGAGGAACCGTACTGGCAGCTGAAGCAGCTCGAGCAGCTGATCATAAGCCACGAAATAGAGGTCGAGTTGAAGCCAACGTTCACTAAAACACCTACAGTTGAGCAAGGTACTGCACAAGGTACTGttttttttCCGGCAGTTGAGTCAGCAGCAAAGAAGCTGCGCCTGCAATTTTATACCGTGTTGGACGTACTGCAGGCCATCGGGCAATCGTGTGTCCTGCTGGAGGACTTGTACATATTTAACGTGGCAGAGTGCAGCGGCAACCCATTGCGCTTGTAAGCGAACCCGCCCGGCTTGCGCCAGTTGAAAATTTTGTACAGCACTACGCCCCTTTCGTTCGCGAACATTAAGCTGCCGCGGCTGGAAAACTTTACGGTAGGTTCGGTGGCCGTCAATTGGCCGGCCTTCGCAGACCTGCATGCTCTCAAATACCTCAAGATCGAGATGCCGTGCAGAACACCAAGGTGGGTGGCGGTGAACAGTATTTGTGCCGCTATCAAACGAAACCGGAGCCAGCTACGCGTCCTGCGCTGCGTGATGTTCTCCGCACGCTCCATCATTGAAAATCTGTTTGCCATGCTGCCCTGCTTGTCCGTCCTGCGCACGCTTGTGCTGCAAAAGGTGGAGCGGTTGAACGATATTGTAGCACCCATGCTATCGCATACCCGCTTAACGCATGAATGCTACCAGCCGGGTAAAACACTGCACATGCGTCCCGTGCTTTACTGCACATGCGGTTCCGTGTCTTACCATGGTGGTCGCACCACCCAAATTGGAAATGAACAAGGAAGACCTCCAAAGTAGGTCATAAATAAGGAAGAACAATTTGCATAAGAAACGCATTAGACCTTAAGCAAAACATTGTAAATTGTAAAAGCCCACCAGAAAGGTTACCCTCTTGACAAACATTCGTTCGTGAAAGCGCGTCAAGTTGCGAAAGGGAAAGTTACGAGCGTAAACATCTGGTGGACAAATGTGCGCTAACTTTCTTAAAATGGTAGTACAAATAAAACTACCGGAACGGACAGAAGGTCAGTTCTGATCGGATACAGGATCGTAAATCTTGTCCCTTCAACTCATTTATGAGCAGTATTGTCCCCCTACCCAAGGTACGGATTTACTGTCTCCAAAAACGCACCGTGTATCAGTTCCATCAGGTCAGCAAAACTCCAATCCAAAAAGTTAACGTATGCTAGGTGGCATAACGTCGAAAGTTCCCACGGTTTGGCATAACTGGAAGTCCGCTTTTCACCTGACGCATCACACCGATAGCAATTGTTACGCAAGGCGAACTCAGTGCTAACTCAACTCTGCGACCAGGCCTATGACGCGAACCCGTATCGAACCAACAACATTTTTCTTCACCACATGGTGACCGTAACAGTATAAACAAGTGCGCGTAAGCAATTGTCATATCGACTCAAATAAGTGCAACAAAAACAAAAAAGTTTCCTATTCGAAGCGCTTATGGGCCTGACGCGGTCTATCGCGATGTTCATGAATGCTCGCTGTCTCATCAAAGTTCCGGGATCCAGTTGAATGCGGTAGATCCGACAGGCTTGGGTGGCATCCGCACACGTTTTCGGCGACCGCGGTATTCTGAAGCGCGGACGGACTTTGTTGATAATCGAAATATATTTGCGGTGCCTGAAACGATCACAAAACTCATGGATTAATATAAATGTACCACGATGTTTTGAAAGCAATATGATTCAACCACTCGTTGGCGGGTTGCGTGCACTGGCGTTGATCAAACGCCCGTCCACTACTAGTAGCCTTCGGCCGTCAAGGACGGTGTGAAGCGAACTGTCCTTCTCCGAATCGCTACGCCTGAAATGAACGATCTCAGTTTGACGCATTGAACTACAGCTATCACGTGAGTATGCTCCCGGTTCGATATGCTTAACCAAAGTGTTTTCTGCATCCGCTAGCTCCTGTTGGGTCAACATTTCATCTTCTCTAGACTGCCTCTCTTTAGACGGTCTCTCGGCTCTGATGGTTTCTAGTGCAAACTGCTTCTTCAACGATGTATTTTGTAGCTCTTCACTTACTCCATCACACGAGCGCACATGCAAATTCAAGTATGTCGCACCTGGGACGTTCTTGGCGATTGGACAGAAAccgtatataacccatcccagctgagttttggaagcaacgggctcgttataccttctttcAACGCTATTGAGTGGTCTGGTCACGTGACAATTATCAATTCCTATTCTGTTCTATTTCGATTCTATTTTTGCATTAAGTCATACAAGAAATGTTTATAAAATATGTTTGGTTCAGCTTGTAAGAGTAGTGAGATTTGTTTATTTAAAACCCATATCGGACATACAAGACAAAATAAATTAAGTAAAATGAA
>gYG2 
TTCGTCAAACATCGAGAAAGGATCATAGAGGCAGCGACAATACTCCAATACACGGAGCGCCCCTACCGCAGGATGCAACTGCAGCTGCATAATCATCACGAATCATCATGTTTGCAAGCGGTGACGTGCGCATCGCTCGCGCCGCGCTGGCTGAAGCAGTTGGTCGAATTGAACTTGGGCCTGGGGATGAACTAGCCGACCTACGCCAAACTGATATCGGTTGCGATCGCAAAGATGGACGTGCTGAAGCTCCTTCACTGTACCGTACCGTACTGGAAACTAAACACGAGCGCACGTACCCGATGGACGAGCTGAAGGTGGTGAACCGCTCCCTGCACCTGCTGGTGCTGCTATACGTTTAGCTCGGCAAGATTCATTGCGCCAAACGGCGTTCACTGAAAGTTGTGTAGTTGCTGGAGGTGGACACCATCATCGGGAAGCAGTACGCACAGTACGGCGGTGAGGAACCGTACTGGCAGCTGAAGCAGCTCGAGCAGCTGATCATAAGCCACGAAATAGAGGTCGAGTTGAAGCCAACGTTCACTAAAACACCTACAGTTGAGCAAGGTACTGCACAAGGTACTGttttttttCCGGCAGTTGAGTCAGCAGCAAAGAAGCTGCGCCTGCAATTTTATACCGTGTTGGACGTACTGCAGGCCATCGGGCAATCGTGTGTCCTGCTGGAGGACTTGTACATATTTAACGTGGCAGAGTGCAGCGGCAACCCATTGCGCTTGTAAGCGAACCCGCCCGGCTTGCGCCAGTTGAAAATTTTGTACAGCACTACGCCCCTTTCGTTCGCGAACATTAAGCTGCCGCGGCTGGAAAACTTTACGGTAGGTTCGGTGGCCGTCAATTGGCCGGCCTTCGCAGACCTGCATGCTCTCAAATACCTCAAGATCGAGATGCCGTGCAGAACACCAAGGTGGGTGGCGGTGAACAGTATTTGTGCCGCTATCAAACGAAACCGGAGCCAGCTACGCGTCCTGCGCTGCGTGATGTTCTCCGCACGCTCCATCATTGAAAATCTGTTTGCCATGCTGCCCTGCTTGTCCGTCCTGCGCACGCTTGTGCTGCAAAAGGTGGAGCGGTTGAACGATATTGTAGCACCCATGCTATCGCATACCCGCTTAACGCATGAATGCTACCAGCCGGGTAAAACACTGCACATGCGTCCCGTGCTTTACTGCACATGCGGTTCCGTGTCTTACCATGGTGGTCGCACCACCCAAATTGGAAATGAACAAGGAAGACCTCCAAAGTAGGTCATAAATAAGGAAGAACAATTTGCATAAGAAACGCATTAGACCTTAAGCAAAACATTGTAAATTGTAAAAGCCCACCAGAAAGGTTACCCTCTTGACAAACATTCGTTCGTGAAAGCGCGTCAAGTTGCGAAAGGGAAAGTTACGAGCGTAAACATCTGGTGGACAAATGTGCGCTAACTTTCTTAAAATGGTAGTACAAATAAAACTACCGGAACGGACAGAAGGTCAGTTCTGATCGGATACAGGATCGTAAATCTTGTCCCTTCAACTCATTTATGAGCAGTATTGTCCCCCTACCCAAGGTACGGATTTACTGTCTCCAAAAACGCACCGTGTATCAGTTCCATCAGGTCAGCAAAACTCCAATCCAAAAAGTTAACGTATGCTAGGTGGCATAACGTCGAAAGTTCCCACGGTTTGGCATAACTGGAAGTCCGCTTTTCACCTGACGCATCACACCGATAGCAATTGTTACGCAAGGCGAACTCAGTGCTAACTCAACTCTGCGACCAGGCCTATGACGCGAACCCGTATCGAACCAACAACATTTTTCTTCACCACATGGTGACCGTAACAGTATAAACAAGTGCGCGTAAGCAATTGTCATATCGACTCAAATAAGTGCAACAAAAACAAAAAAGTTTCCTATTCGAAGCGCTTATGGGCCTGACGCGGTCTATCGCGATGTTCATGAATGCTCGCTGTCTCATCAAAGTTCCGGGATCCAGTTGAATGCGGTAGATCCGACAGGCTTGGGTGGCATCCGCACACGTTTTCGGCGACCGCGGTATTCTGAAGCGCGGACGGACTTTGTTGATAATCGAAATATATTTGCGGTGCCTGAAACGATCACAAAACTCATGGATTAATATAAATGTACCACGATGTTTTGAAAGCAATATGATTCAACCACTCGTTGGCGGGTTGCGTGCACTGGCGTTGATCAAACGCCCGTCCACTACTAGTAGCCTTCGGCCGTCAAGGACGGTGTGAAGCGAACTGTCCTTCTCCGAATCGCTACGCCTGAAATGAACGATCTCAGTTTGACGCATTGAACTACAGCTATCACGTGAGTATGCTCCCGGTTCGATATGCTTAACCAAAGTGTTTTCTGCATCCGCTAGCTCCTGTTGGGTCAACATTTCATCTTCTCTAGACTGCCTCTCTTTAGACGGTCTCTCGGCTCTGATGGTTTCTAGTGCAAACTGCTTCTTCAACGATGTATTTTGTAGCTCTTCACTTACTCCATCACACGAGCGCACATGCAAATTCAAGTATGTCGCACCTGGGACGTTCTTGGCGATTGGACAGAAAccgtatataacccatcccagctgagttttggaagcaacgggctcgttataccttctttcAACGCTATTGAGTGGTCTGGTCACGTGACAATTATCAATTCCTATTCTGTTCTATTTCGATTCTATTTTTGCATTAAGTCATACAAGAAATGTTTATAAAATATGTTTGGTTCAGCTTGTAAGAGTAGTGAGATTTGTTTATTTAAAACCCATATCGGACATACAAGACAAAATAAATTAAGTAAAATGAATACATTCGTAAAACCAAATATCATATCTTACGTCGAAAATATCACTTCCATAATTGTATATTAGGCTAGCTCAAAAACTTAATCACGTTGGTTCTGTAATGTTTCTCTGGATCTGGATGGATGGAGTTTAAAAGCGCCAAAAAATAGttttgtgttctttggtttttaacgtatattttttaaagtaatgcattaaaatattagtacaatataaataaacaacacgatatataaaaacggtaaggaagcgatactgtctcgtcgtggtaaacacaggCTCCCAATAAATAGAATAATAACCAGTGATTTTGCTTCCGTCATGTGTACAAGAATCATATGCCACCATCCGGCACGGAAACCACAACCAAATGGCTACATATAATTAGGACGGGTGACCAAACTCACTGTTGGCACGTTTATTCTATTTAATCGAATTGGATTTGATATAAACGGTCTAGTCTAGGAGGCACCTAAAATATAGAATCAGATGATGTTTATATTATTATAGACTACCATATCACAAGGAACTGTAGTATCTTTACCACTTTCCAGATGATAAAATGAGCCATGAACGTTAGATTGTAATAGTGCTGACATTGCGCGATGAATAATTCATGTGAATCATAAATCACTGAACAATGATTTCAACTTAAATGGTTACCTAATTTCCTTCTTGTTGTTTCGTATCGTTCAGATCGTAAACATTGCAAACTAGCGTCGCACACATACAATCACATCCcttagctgattcttcttcagcttagctgtgaaaacggggtatataactATAATATAACTTGAAAAATACCGATTTATAAAGTGTGGATGCAAAATACTAGTTTTTAGTGCTCTACAAATGTTTATGAATCGAAAACAATTCATTTATCATACCCGTATACCAGAACATTCTAATATTTCTGGCTTTTAACCGGTTTCAATTTGTTAGAAAAAATGAAATTTCTATCAAACTTGAAGCAAATTGTACTGATTTGACATTTTATTTGTCAAATTTGGAAAACCGCGTACAGCTGTCCCCCGAGATACGACTGTATTTGGGACCAAAAAAATGTCAAGATCGGGGAGTTGTGGAATCTTAGGAAATATGTTTGTAACGGTTATCTGCACAGAAATTCAAAACAATATATGAATTTCGTCTCAATGAAAACTTTTAAGTGACAAAATCAAAATGGTCcagtacacgccaaagtttacgcttcgtgtgatgtccgtataTGGCAggagatatgcggttttctaaatttgacagatcaaatgtcaaatcagtacaatttgctggaagaaatgtgcagtgcagtatgaattgcatttttgctaatccacttacatgcgaaaaatatcggatattctgtaaaaatcgtatcaaataattgacaaagtataaaaaagtactaaattgaataaaaaccaccgagtaaccaatcgtgttttggtcaaaaaatcgcgaaatttgacttacgcggatattcgagttacgcggattcctagggaacccagaaaccgagtaactcgggaacagactgtacgtagtttttTACCCACTCTACGACACATCAACCAAATCAGCCATTCGGGGTTATaccaaggaccgtaaagatatcaggccaagttataagcccgttttgacagctaggtggaagaagaatcgatgaagaaaactgacagttagttttccgctttcggcgaacgcttcaagttctagaagaaaaatttccattttaaatcacggactgtgttctaataaactaaaatattcacccaaattgatctccaccaaatattgaccatgcaaaacgtaaacaatccatcaatacatatacaagcggaaaaccctctgtcaaaatcggagcccagggggggatcgccaaaaccCAGAAGGGGTTCCCCTTACTGGAAACTCAAAATAAGTTAGGGTAGGCGAAGCTTTTAGGAGATATTACTTCCTGTCTTGGTCTTATTTATCGATAAAATATATTGGTTCGGTGCAATTTCTTATTTTTGTTTTGTATTTTACTAGGTGGGGAGTTTCTATGTGGTTTTAATTTAAAATGTGTCTGGGAGAGTGTGAGGTGTTTTCATCGCTGCTTGCTTATGCTGCAGTTTTGATGTATTGGGCAAGAAAGTCATGGGCAAATGGGTGCAATCGTCACCGCGCTTGtacgttgctatgtgttctcggtgacggtgacgattgcttttgcttatgttgcatgtttcggttgtttttgcatggactgtgtggcctgaactcttcgggtttgttgctctggtctgatttgctgaatatgttataaatgtgttacaatattgttatttgTTACTATGCTTAATACCAAATTATTTACCATTCCATCTTTTGTGTTCGGATGGCCGATAAAACGTTGATAGTAATGACTCGAACACAAACTACAATTTACAACTTATATTAGAACTAAAATGGTATATCCGTGCCACGCTGAAAACCAACCGTTCGCCACCAAAGCCAGATCGGAAGAGAGCGAGCAATTCCTTAATTCTAATTCTCTTACTTCTAATTCTCCTGATTTTCGCCTTGCCTATCTAGTTTTCACCTCTCTCGTTGCGTCGGCCGCCTGACTGGTATCGACGGCTGTCTCCAGGGGTGAGCAACAATACGATCACAACACCATCAATTTtggtacagtctgaattcattggttaaacttcgattccctgccaacttttgaatatgtgctttttagttggcacgttattccatacaaaaaaaaaaattctcggcaggacatgagatttttgtaaaattttcaaaaactggtttttgcatacaaacgcatgctttttaatttaactgtcagccaactatcgagcgttcaACTACTGAATTCTGCCTgtataaccaacaaatcaataccgtcaactgtgttaaaaacaaatcctctttttagtttataagattcatcaggtttgctaacaagtatctctcgtacagctttcatggtttcatctttattttgcgcttcacctatattcgctattatatcatcgttcactatcattacaagcacagaataacgactcatacaatctacatgtttcaacctggttcctggccaatgttctgtaAATgcaaagaacacgactgtgtgcttccatgacacaaggcatgattgataaattccggatgaaaggcagaattCTTTTTCTTCTTTTGGCACAAAACCCGTTTTGATTACCACAACGATTACCGCTGTTTTACTGATTACACATAACAGGGTAGTCAGTAGTGATGGGTAATCCGGAGCAGAGTCATGGATCAACTCCGACTCCGGTGCGCAAAATATGACTCCGACTTCGGATCACAACCGGATTCAACTCCGGATCAGTCCGGATCACTCCAGATCATTTCGGATCAATCTGGATTACTCCGGATCAATCTGGATTACTCTGGATCAGTTCAAATGAGTCCAGATCAGTCCGAATGAGTCTGAATGAGTCCGAATGAGTCTGGATCAGTCTGGATGAGTCCAGATGGGTCGGGATGGGTcgcctacacgcacggtccaaaacagccgaaatcatacaaaaccatgaaaaagtctgtgcccttttgtttcggcatcctcgtgaagtttacctagccgaaccgaatagttgtgttcgataaacatgtgtgcgtatcaggtagcagcatatgtactgcttacctgacgtatgctgctgtgataccgaacgagacgcatagacaacgcatcaaaaggatatgtgtagccgtgaggaaatttttctgtgtctcatttgccttgtccttgcctttagaaactgatgagtgaagcacgcatacctttcgggtatgttcggggtataagctctgttcctctcatgttaatggtaaagatagaatcgtatgccatcggctctgctcacttggtgagcccttataatgaacggaaaaaataatggttgcgtgctggtgcgaattaatctctgagcgtattgggcagggtcaataacactgtacagcagtcgctgatgaaacagaaatcacgtacatataaaatcaggaaaccaagcaggaacaaattctcataggatgaaggaacaaaacatttcaacacagcagaacttccgataggaacagctcaaaaaaactcaaacacgaacgcttccgaaTGTGATTTGAAGGTTGAAGTTGAACTTATCCGCAATTTAAAAAAACCTCTGATTTTAAACGCAGATTTTTGGATTTTTTATAGGCCCGACAGTGTTATTGATTTCAAATTGATTTTTTCCCAGGAGCaaaaaaaaaTCTTATGATATTTTAATTGTTTTTATTCGAGCGGGCGAATCGTATTTTTAAGGAAAAAGGCGATCAATAATGCGGCAGCTCACTAATTCCTCTACTTACCTATATCTAATTTACACTATACCGGCGAGTGATACAGAACCCTATGTTCGTGACGGTGGTGTGTCAAACATTATAATTCTCTTCGCAGACCGCAACGTGAAGCAGCTTATGGAGGGCCTGATTGTTGTCCGTTCTGCAGGACGATATCATGGCAAGAATTACTTTCTCGACAACAGCGGTGTGCAGCTCATTTGTTTTTATGTGAACCTGTAAAAGTACAGATCATTCTATTATATTTTGAATCATCAGGTAAGGAATTAAATTGTTCCTAGCATTCCCAAAtttttttttttACAAATATAACCACCGCCCTTGTATAGACATATGGGATTCCAAACATTAGTTGCCTCAGTTCCTTTTCCCTCTTACTTGTACACAGGCTGATTGCGAAAACATGGCTGGATGATTTCTTCTCTAACAAAACGTTGTTGAGCTGTGCTTGT
>gYG3
CCAATCTTGGCAGCAGGATCTCGCATTTCTTTCAGACATAACAGGACATTTAAACGATCTAAATTTGAAAATGCAAGGCAAAAATCAATTAATAACCAACATGTACGACTCACTCAAAGCATTTGTAGTGAAGCTCAAATTATTTGAGTCTCACATCCTTAAAGATGAGCTGATGCACTTTCCAACCTGCGCTAAAATTAAGAACCAGACTGAAGGATTACATTTTGACAAGTATGCATCGAAAATAGTTGAACTAAGAAAAGAATTCGAAAGCAGATTTGTTGATGTAAAAGACTTGGAGCACATATTTTCTTTTATAGTTGGGCCATTCTCGGTGGAGGTCGAGAAGCTTCCACATGATATTCAATTAGAAGTAATTGACTTTCAGAATGATTCTGAATTAAAAGAGAAATATAGAGAGGTCGGAAGCCCAGCAATATACCGTCATCTAAATGACAAATTCCCTATCATGAAAAATAGGATAGCAGAAATTTTGAGCTACTTCGGAAGCACATACCTTTGTGAAACGTTGTTTTCACATATGAAAGCAAACAAAACAGCTCACAGAACCAGACTGACCGATCGAAACCTGAGCAATGTTTTAAAAATTGTATGTTCACAAACAATACAACCAAATATCGAAGAAATTACAAACAACAAACGGTGCCAGGTTTCAAGCGAAAAATACAAAAATTAAATTTGTGTAAAAAACCCTATTTTATTTTTTTTAAATAAATGAACTCAATGAATTATATCGAATCTAACAAAAGTATTGTCTTTTTTCATGGGTCATGTTTTCAATTTTCAACTTTGCGGCCCGCAGTTCATTGAAAATTTGTATTTGCGGCCCACTATCAAAATGAG

>gYG1-transcript
TCTAATACGACTCACTATAGGGCAAGCAGTGGTATCAACGCAGAGTACATGGGGGACCTACGGCATGTGGATGTGGACTCGTGTAGAAACAAACATTGTAAATCTGTGTCGCGCAATAGAGTTGTGAAAAATCACTAAATTTGTACAAAGCATATCGTTTATATTGATCAAAGTACATCAAACGGCTTTCTTAAAAGTGTGCATCATGTCAACCTGCGCTGCATCCTTTTGCCAACACAGCCGCTACATGGTGAAAAAAGTGGGTCTGGATGTAATTTTTCATAAATTTCCAACAGACCCAACGCTGTTACGCAAATGGTTAGAATTTTATCAACGAGAGGAAGCTTGGGTGCCATCGATAAGCAGCATTTTATGTTCAGCACATTTCAACAAAACTGACTACCAGTTAATCAATTCGCCTTCGAAGGCTTATAGAAAAATTTTAAAATAGCTTAAGCCGTCTGATATCAGCGTGGAGGACATACAATTGATCAAGATGGGCCATCACACAAACGCCTAAAGGAAGATAAAAGGTACGCGAAGTGTTTTAGTGAGTTCGCATTGATCGTAAGCTAATCTGTAATACAGATGGGTTACGAACAATGAATCCCACACCACCCACGACATGGACGGTTGGTATGGAAGTCGTGGGTGCCATTTGAAGGTTTCACTCCGCGATAACAAAAAAAAGACGAGAGCCACGATGAAGCTACTAAAAAGAATTAACCTTTTATTTCTCAACATATCAAAACTGTGCGATCAATTTGCCTACATGTTGAAAATTATCTAATTAATCTATATACGTTCTTTAGTAATGCGTACATGTGCTTAAGCGTATCTTTAGACGCTTTTTTGGTCTAGACCAGCGTAAACGGTTTATGGTGCGCATTGGTGAAAACGAAATTGCCATGAATGAATTCGTCAAACATCGAGAAAGGATCATAGAGGCAGCGTCAATACTCCAATACACGGAGCGCCCCTACCGCAGGATGCAACTGCAGCTGCATAATCATCACGAATCATCATGTTTGCAAGCGGTGACGTGCGCATCGCTCGCGCCGCGCTGGCTGAAGCAGTTGGTCGAATTGAACTTGGGCCTGGGGATGAACTAGCCGACCTACGCCAAACTGATATCGATTGCGATCGCAAAGATGGACGTGCTGAAGCTCCTTCACTGTACCGTACCGTACTGGAAACTAAACACGAGCGCACGTACCCGATGGACGAGCTGAAGGTGGTGAACCGCTCCCTGCACCTGCTGGTGCTGCTATACGTTTAGCTCGGCAAGATTCATTGCACCAAACGGCGTTCACTGAAAGTTGTGTAGTTGCTGGAGGTGGACACCATCATCGGGAAGCAGTACGCACAGTACGGCGGTGAGGAACCGTACTGGCAGCTGAAGCAGCTCGAGCAGCTGATCATAAGCCACGAAATAGAGGTCGAGTTGAAGCCAACGTTCACTAAAACACCTACAGTTGAGCAGGGTACTGCACAAGGTACTGTTTTTTTCCGGCAGTTGAGTCAGCAGCAAAGAAGCTGCGCCTGCAATTTTATACCGTGTTGGACGTACTGCAGGCCATCGGGCAATCGTGTGTCCTGCTGGAGGACTTGTACATATTTAACGTGGCAGAGTGCAGCGGCAACCCATTGCGCTTGTAAGCGAACCCGCCCGGCTTGCGCCAGTTGAAAATTTTGTACAGCACTACGCCCCTTTCGTTCGCGAACATTAAGCTGCCGCGGCTGGAAAACTTTACGGTAGGTTCGGTGGCCGTCAATTGGCCGGCCTTCGCAGACCTGCATGCTCTCAAATACCTCAAGATCGAGATGCCGTGCAGAACACCAAGGTGGGTGGCGGTGAACAGTATTTGTGCCGCTATCAAACGAAACCGGAGCCAGCTACGCGTCCTGCGCTGCGTAATGTTCTCCGCACGCTCCATCATTGAAAATCTGTTTGCCATGCTGCCCTGCTTGTCCGTCCTGCGCACGCTTGTGCTGCAAAAGGTGGAGCGGTTGAACGATATTGTAGCACCCATGCTATCGCATACCCGCTTAACGCATGAATGCTACCAGCCGGGTAAAACACTGCACATGCGTCCCGTGCTTTACTGCACATGCGGTTCCGTGTCTTACCATGGTGGTCGCACCACCCAAATTGGAAATGAACAAGGAAGACCTCCAAAGTAAGTCATAAATAAGGAAGAACAATTGGCATAAAGAAACGCATTAGACCTTAAGCAAAACATGGTAAATTGTAAAAGCCCACCAGAAAGGTTACCCTCCTGACAAACATTCGTTCGTGAAAGCCGCGGTCAAGTGCCGAAAGGGAAAGTTACGAGCCGAAACATCTGGTGGACAAATGTGCGGCTAACTTTCTTAAAATGGTAGTACAAATAAAACTACCGGAACGGACAGAAGGTCAGTTCTGATCGGATACAGGATCGTAAATCTTGTCCCTTCAACTCATTTATGAGCAGAATTGTCCCCCTACCCAAGGTACGGATTTACTGTCTCCAAAAACGCACCGTGTATCAGTTCCATCAGGTCAGCAAAACTCCAATCCAAAAAGTTAACGTATGCTAGGTGGCATAACGTCGAAAGCTCCCACGGTTTGGCATAACTGGAAGTCCGCTTTTCACCTGACGCATCACACCGATAGCAATTGTTACGCAAGGCGAACTCAGTGCTAACTCAACTCTGCGACCAGGCCTATGACGCGAACCCGTATCGAACCAACAACATTTTTCTTCACCACATGGTGACCGTAACAGTATAAACAAGTGCGCGTAAGCAATTGTCATATCGACTCAAATAAGTGCAACAAAAACAAAAAAGTTTCCTATTCGAAGCGCTTATGGGCCTGACGCGGTCTATCGCGATGTTCATGAATGCTCGCTGTCTCATCAAAGTTCCGGGATCCAGTTGAATGCGGTAGATCCGACAGGCTTGGGTGGCATCCGCACACGTTTTCGGCGACCGCGGTATTCTGAAGCGCGGACGGACTTTGTTGATAATCGAAATATATTTGCGGTGCCTGAAACGATCACAAAACTCATGGATTAATATAAATGTACCACGATGTTTTGAAAGCAATATGATTCAACCACTCGTTGGCGGGTTGCGTGCACTGGCGTTGATCAAACGCCCGTCCACTACTAGTAGCCTTCGGCCGTCAAGGACGGTGTGAAGCGAACTGTCCTTCTCCGAATCGCTACGCCTGAAATGAACGATCTCAGTTTGACGCATTGAACTACAGCTATCACGTGAGTATGCTCCCGGTTCGATATGCTTAACCAAAGTGTTTTCTGCATCCGCTAGCTCCTGTTGGGTCAACATTTCATCTTCTCTAGACTGCCTCTCTTTAGACGGTCTCTCGGCTCTGATGGTTTCTAGTGCAAACTGCTTCTTCAACGATGTATTTTGTAGCTCTTCACTTACTCCATCACACGAGCGCACATGCAAATTCAAGTATGTCGCACCTGGGACGTTCTTGGCGATTGGACAGAAACCGTATATAACCCATCCCAGCTGAGTTTTGGAAGCAACGGGCTCGTTATACCTTCTTTCAACGCTATTGAGTGGTCTGGTCACGTGACAATTATCAATTCCTATTCTGTTCTATTTCGATTCTATTTTTGCATTAAGTCATACACGAAATGTTTATAAAATATGTTTGGTTCAGCTTGTAAGAGTAGTGAGATTCGTTTATTTAAAACCCATATCGGACATACAAGACAAAATAAATTAAGTAAAATGAAAAAAAAAAAAAAAAAAAAAAAAAAAAA
>gYG2-transcript
ACAAGCACAGCTCAACAACGTTTTGTTAGAGAAGAAATCATCCAGCCATGTTTTCGCAATCAGCCTGTGTACAAGTTCACATAAAAACAAATGAGCTGCACACCGCTGTTGTCGAGAAAGTTATTCTTGCCATGATATCGTCCTGCAGAACGGACAACAATCAGGCCCTCCATAAGCTGCTTCACGTTGCGGTCTGCGAAGAGAATTATAATGTTTGACACACCACCGTCACGAACATAGGGTTCTGTATCACTCGCCGGTATAGTGTAAATTAGATATAGGCACCGCAAATATATTTCGATTATCAACAAAGTCCGTCCGCGCTTCAGAATACCGCGGTCACCGAAAACGTGTGCGGATGCCACCCAAGCCTGTCGGATCTACCGCATTCAACTGGATCCCGGAACTTTGATGAGGCAGCGAGCATTCATGAACATCGCGATAGACCGCGTCAGGCCCATAAGCGCTTCGAATAGGAAACTTTTTTGTTTTTGTTGCACTTATTTGAGTCGATATGACAATTGCTTACGCGCACTTGTTTATACTGTTACGGTCACCATGTGGTGAAGAAAAGTGTTGTTGGTTCGATACGGGTTCGCGTCATAGGCCTGGTCGCAGAGTTGAGTTAGCACTGAGTTCGCCTTGCGTAACAATTGCTGTCGGTGTGATGCGTCAGGTGAAAAGCGGACTTCCAGTTATGCCAAACCGTGGGAACTTTCGACGTTATGCCACCTAGCATACGTTAACTTTTTGGATTGGAGTTTTGCTGACCTGATGGAACTGATACACGGTGCGTTTTTGGAGACAGTAAATCCGTACCTTGGGTAGGGGGACAATACTGCTCATAAATGAGTTGAAGGGACAAGATTTACGATCCTGTATCCGATCAGAACTGACCTTCTGTCCGTTCCGGTAGTTTTATTTGTACTACCATTTTAAGAAAGTTAGCGCACATTTGTCCACCAGATGTTTACGCTCGTAACTTTCCCTTTCGCAACTTGACGCGCTTTCACGAACGAATGTTTGTCAAGAGGGTAACCTTTCTGGTGGGCTTTTACAATTTACAATGTTTTGCTTAAGGTCTAATGCGTTTCTTATGCAAATTGTTCTTCCTTATTTATGACCTACTTTGGAGGTCTTCCTTGTTCATTTCCAATTTGGGTGGTGCGACCACCATGGTAAGACACGGAACCGCATGTGCAGTAAAGCACGGGACGCATGTGCAGTGTTTTACCCGGCTGGTAGCATTCATGCGTTAAGCGGGTATGCGATAGCATGGGTGCTACAATATCGTTCAACCGCTCCACCTTTTGCAGCACAAGCGTGCGCAGGACGGACAAGCAGGGCAGCATGGCAAACAGATTTTCAATGATGGAGCGTGCGGAGAACATCACGCAGCGCAGGAAGCGTAGCTGGCTCCGGTTTCGTTTGATAGCGGCACAAATACTGTTCACCGCCACCCACCTTGGTGTTCTGCACGGCATCTCGATCTTGAGGTATTTGAGAGCATGCAGGTCTGCGAAAGGCCGGCCAATTGACGGCCACCGAACCTACCGTAAAGTTTTCAACTGGCGCAAGCCGGGCGGGTTCGCTTACAAGCGCAATGGGTTGCCGCTGCACTCTGCCACGTTAAATATGTACAAGTCCTCCAGCAGGACACACGATTGCCCGATGGCCTGCAGTACGTCCAACACGGTATAAAATTGCAGGCGCAGCTTCTTTGCTGCTGACTCAACTGCCGGGAAAAAAACAGTACCTTGTGCAGTACCTTACTCAACTGTAGGTGTTTTAGTGAACGTTGGCTTCAACTCGACCTCTATTTCGTGGCTTATGATCAGCTGCTCGAGCTGCTTCAGCTGCCAGTACGGTTCCTCACCGCCGTACTGTGCGTACTGCTTCCCGATGATGGTGTCCACCTCCAGCAACTACACAACTTTCAGTGAACGCCGTTTGGCGCAATGAATCTTGCCGAGCTAAACGTATAGCAGCACCAGCAGGTGCAGGGAGCGGTTCACCACCTTCAGCTCGTCCATCGGGTACGTGCGCTCGTGGTTAGTTTCCAGTACGGTACGGTACAGTGAAGGAGCTTCAGCACGTCCATCTTTGCGATCGCAACCGATATCAGTTTGGCGTAGGTCGGCTAGTTCATCCCCAGGCCCAAGTTCAATTCGACCAACTGCTTCAGCCAGCGCGGCGCGAGCGATGCGCACGTCACCGCTTGCAAACATGATGATTCGTGATGATTATGCAGCTGCAGTTGCATCCTGCGGTAGGAGCGCTCCGTGTATTGGAGTATTGACGCTGCCTCTATGATCCTTTCTCGATGTTTGACGAA


An. stephensi Y genes 
>sYG1 (exon 1 and part of the intron 1 are on a different contig and thus not shown here; exon 2 starts at position 343)
AAACCCTTCGAGTGTTATGGGAAGACCACCTAAACATGGTAATATCCCTAAGATCTGGCGGTTGGCTGGGTTTCTTTCAGGGTAACCAGGAGAACAAAAGTGTCAGTAGATTGTCAGTAGAGGTAAAGCTGCGAGAGAACTCTGGTGCAGGAACAACATCTAAAGGATGTCAAAACCAAGGAAAGTTCAGAGATGGAGGTGATTTTCTATACAAAAGACATTGAGGGATAGCTTGAACGTGTGGGATGCAGTTGTAGTTGTTTGATGTTAAACTACTTCCTAGTGACAAAAGGTAAAGACATTCGACAATGGTAGCATTCTCATCCAAATTTCTTTTTTCCAGTTATTTATTTCAGAACGCTAGACACACACACACACACACACACACACACACAAAACGCCCCTTTATGTAAACATATAAAACTTAAAACAATAATCAGAACAATCACGAAAGTGCCGCTTGTAGTAAGAGAACAAACAAATCGTCGACAGCACCATGCTACAAAACAGTGCCTTCGGGACACCGATGCTGGACGGCAAACCGGTACTGCCTGAGATTTACTCCCATCATCAAACAGTGGACAAACTGGACATCGTCGCAGAACCTCAACAGCTCACGATCTACAACAACAATAATGCGGACATAGCCTATCGCAACAGCAGCAGTATCCTCGCACCTCCAAGATATGCCGTCGAGAGATCAACTCCAACCGTCGAACACGATGGCTGGTATGGCCGTCTGTTGGACCATACAAACTACACACGGCACACGCCGGAACCAGCAGCGCACGATGTTCAACCATTAAAGACTGAGGACAACACATCACAGCGCAACGACGAGATTACTCCGAATGCTGCCGATGGTGAGGAGGTGCTTATTGGCACGTGCCAGCAGCACATGGTGCCACACGCCCAAACGCCGGCCGAGGAAGTCACACAACCGCAAGACAACATCGCGGCTGCTGTGGCGTGCAGACCGAAGAAGAAAGCAGGACAGCGGCGGCCAATGAATGCGTTCATCCTTTTTTGTAAACGGCATCGGTCAGTGTTGAAGGAACACTACCCGGAGGAAAGCAGGTGCGTGTGTCTGTGTGTCTGTGTCTACATTTGACCTAATCCTTCATTATCTACTCCTCATCCCAGGGAAACCACAAAAAAGCTTGGCAAATGGTGGAAAAATGCAACAGCGAAACAGAAAAAACCCTACCAGCTGCTGGCGGAAAAGGTATCCCGACACATTCCTTTCCGTTCAGGTGGGAACTCAATTAACACTGCTGTTTCTGTTGTTTCAGAACAAAACTAAGTTTCTGGACGTTAATCCAGGTTTCCGGTGGTGCAAAAGTTCCACCATGGCGTCGTGTGACAAAAACGTTGATGACGAACCAGTTTTGAGTAAAGTAAAGACTGAGCCAATGGAGACCGAACCGGAGGCAACCCTATCGCCTGATCTATTGGAGGCGGCCCAAGCTTTGTTGAGCTTGCGTGGAAGCGTCGAGGATCGCCGTCCGCTCACTACGTTCAAGCTGGCGGATGATTCGGACATGGAAAGCTTAAACAAACTTTGCGTCGAAACGCGCCAGTGCGGTGATAGAGCAGGTAAGTGTTAGCAGACTGAAGGATTAAGAAGAAGACGGAACAGCAGCATAAGCATTCCTTCCTTTCGCCATTAGATGCGGGACAGCCTTGGAAGCCACGATACAACCGAGTTTCCGAATCAGATCAATGTTCCACTGGTGTTGATAATGTCCCGGATCAGGTTAATGATGGTACCGAAAGCACAACTCGTGCTGCTAGGTCTTGTAAGGCCAAGCGGTACTATGACTTTATGAGTCATATGTACCCGAGTGTGCAGGCCAAACGTGCCACTAGCTCGAAGAAAACGCAGAAGGCGCACAATGATCGTACCAGTCGGAATCGCGAGTCAAATACGGGATGTCTAGTGGAACCCACAGATGTAGAAGCATTGAACAAAAACCTGGAACGGGAACTAGACAAAGAGCTTATGAACATACCCGCGCTTAGTATCGATCTTTTCCGTGCCATTCAGAACAACGAACAGAACACCACAGAACCCTGCCATCTAGCGTCTGGCTCGAAAGCCACAACAAAGATTTTCATGCGGCCATCGTCTCCGGAAGCTACTACCGACTATACAAGGTCTACGCCGGAAAACCGGATTTCTGTGGTGCCATCGACCGTGCAACCGGTACCACCGCCAGCCACCAATCCCGTCGGTTGCCGGAAGCGGAAGCAACCGCGAGAAAAAATAATCCGGTATGTCCTACCCAGGACTGACCAAAGATAGGTGCTCTGCGTACTGGGCTCCGCAATATGGTGGCATTCTTATGACGTGTACCATTGTACCTGGCCAATACGTTTGGTGAAGATCTTGATCTCCGATCTCCCTTTCCGGATCTCGGCTAGGACGGAAAACAGGGCTAACGTTTTTTGTTTGTTTTTTTTTTTCCTGTAAGACTAAGCATACTAGTTAAGCACAAAAGTATTGAGGTAAGAGCTACATGCAAT
>sYG2
AACACATAAAAaTTCTGCGCGTTtATACACACTGGgTAAAATGCCGGACATGACATTTGCTAAAaTTCAGCCTCTATCCTATATAGACTTTGCATaTAAAGATCAACATTGCTTCtGTTTCGGCTATcAAACCCTCcgTTCTCTTAaCTATTGTTAGTATTATTTTTTtATtctGCAAAaCTgAagTTCTTCTAACATaGAAAatGTTTAATATTTTCGtATTTTtGTCTTTTTCAAGCTCTTTAGCGACATGTTCAGTCACAAATTTTGAATTCTCAGTACCAcTTTGATAAGCATTCAGAATCTTATCTAATTTAaCaCTTTGGTATTGTTTGTTTtGTGAACTCATTATTTACGtATTTTATAGCAGGCACTATCATTGATtAAaTCAAAtGTTGCtacAAAACGaGATATGAGCcAGTTATGAAGgAAaGaTAAGACGAAGTGAAGTGTAAACcTAAaTtAGgATGCTTtAtAAGAATTATTAGCcTTCTGTTCGCATTGATTTTTtAACTCACATGgTTTttGgTCTATAAGaCCGATAATTtCAT
>sYG3
ATGCGCCGTTACTTAAGCGCACCACCGGGAGACGTTTTCAATGCACCGAGCTTGGATGACTGCTTTCCCGCCTGGAGTGTGGTCCGCTTCAGCGGTGGAATACGACTCGGTGGTGTGTTAGTTTTCTCACCCTTCGGTAGTGGGATTTTCGACACCGGTTTACCATCCGGCTGCGGATCGGTAGTCCCGCCAGTCGGTACAACCTTCGGCACGTGCACCGACAGCGTCGGTTTGTCCAGCACGAACGTATCCTGGCGTGCTATACCGATCCCGGCGGCTGCCACTGGCACCGCTGGTGGTTTGAGCTTCTCTTTGCTGCCGGGTGGCGTCACGTCCGGTTGAAGCTTTTTCGTCGCCGAACGTTGAGCGTACGGTTTTGTGGCGAGTGGTTTCGCAACCGGACGATGGATGGGACTGCCGATGGAAGGTTTTGCCAGTGTTCTGCGGGTAGTAACGGCGCCACACTTTGGCACTACTGGTTGCCGAACGCTCGAAACCTTCGTAACGCTTTCTGGTTACGGTTTCTGGTTTGGTCTGTTGCTCTTTCTTCACACTTTTCACATCTTGGCTCTTTATGGGTTTAACCTAAAAATAAAAAAATAAACTAATTAATTAATAAATACAATCGGATAAATACTTCCGCGTCCGTGTGTGTGGGTGTAGTTTCTATAGAGTGAGTCTTGATTTTTAGAAGATTTCCCTGGTCTTTAACAATCTTTTTTAGCCAAAAAAGCTGTGTCCTTACGACTCGAAAGAAATTATAGTATCGAAAAAAAACTAAAAGTAAGTATTACAGTAACATTAAGGAAAATAGGTTTAAAACACATGTAAGTCAAAGGTTTCTAAATTGAAAACAAACCAATTATAAGTGT

>sYG1-transcript 
TACGCGCTTTAGAAGGAAAGCAACTACCAAAGAACCCATGGATTCTCTCTGACACCATCAAGAGAGCGATAGTTATTTATTTCAGAACGCTAGACACACACACACACACACACACACACAAAACGCCCCTTTATGTAAACATATAAAACTTAAAACAATAATCAGAACAATCACGAAAGTGCCGCTTGTAGCAAGAGAACAAACAAATCGTCGACAGCACCATGCTACAAAACAGTGCCTTCGGGACACCGATGCTGGACGGCAAACCGGTACTGCCTGAGATTTACTCCCATCATCAAACATTGGACAAACTGGACATCGTCGCAGAACCTCAACAGCTCACGATCTACAACAACAATAATGCGGACATAGCCTATCGCAACAGCAGCAGTATCCTCGCACCTCCAAGATATGCCGTCGAGAGATCAACTCCAACCGTCGAACACGATGTCTGGTATGGCCGTCTGTTGGACCATACAAACTACACACGGCACACGCCGGAACCAGCAGCGCACGATGTTCAACCATTAAAGACTGAGAACAATACATCACAGCGCAACGACGAGATTACTCCGAATGCTGCCGATGGTGAAGAGGTGCTTATTGGCACGTGCCAGCAGCACATGGTGCCACACGCCCAAACGCCGGCCGAGGAAGCCACACAACCGCAAGACAACATCGCGGCTGCTGTGGCGTGCAGACCGAAGAAGAAGGCAGGACAGCGGCGGCCAATGAATGCGTTCATCCTTTTTTGTAAACGGCATCGGTCAGTGTTGAAGGAGCACTACCCGGAGGAAAACAGGGAAACCACAAAAAAGCTTGGCAAATGGTGGAAAAATGCAACAGCGAAACAGAAAAAACCATACCAGCTGCTGGCGGAAAAGAACAAAACTAAGTTTCTGGACGTTAATCCAAGTTTCCGGTGGTGCAAAAGTTCCACCATGGCGTCGTGTGACAAAAACGTTGATGACGAACCAGTTTTGAGTAAAGTAAAGACTGAGCCAATGGAGACCGAACCGGAGGCAACCCTATCGCCTGATCTATTGGAGGCGGCCCAAGCTTTGTTGAGCTTGCGTGGAAGCGTCGAGGATCGCCGTCCGCTCACTACGTTCAAGCTGGCGGATGATTCGGACATGGAAAGCTTAAACAAACTTTGCGTCGAAACGCGCCAGTGCGGTGATAGAGCAGATGCAGGACAGCCTTGGAAGCCACGATACAACCGAGTTTCCGAATCAGATCAATGTTCCACTGGTGTTGATAATGTCCCGGATCAGGTTAATGATGGTACCGAAAGCACAACTCGTGCTGCTAGGTCTTGTAAGGCCAAGCGGTACTATGACTTTATGAGTCATATGTACCCGAGTGTGCAGGCCAAACGTGCCACTAGCTCGAAGAAAACGCAGAAGGCGCACAATGATCGTACCAGTCGGAATCGCGAGTCAAATACGGGATGTCTAGTGGAACCCACAGATGTAGAAGCATTGAACAAAAACCTGGAACGGGAACTAGACAAAGAGCTTATGAACATACCCGCGCTTAGTATCGATCTTTTCCGTGCCATTCAGAACAACGAACAGAACACCACAGAACCCTGCCATCTAGCGTCTGGCTCGAAAGCCACAACAAAGATTTTCATGCGGCCATCGTCTCCGGAAGCTACTACCGACTATACAAGGTCTACGCCGGAAAACCGGATTTCTGTGGTGCCATCGACCGTGCAACCGGTACCACCGCCAGCCACCAATCCCGTCGGTTGCCGGAAGCGGAAGCAACCGCGAGAAAAAATAATCCGGTATGTCCTACCCAGGACTGACCAAAGATAGGTGCTCTGCGTACTGGGCTCCGCAATATGGTGGCATTCTTATGACGTGTACCATTGTACCTGGCCAATTCGTTTGGTGAAGATCTCGATCTCCGATCTCCCTTTCCGGATCTCGGCTAGGACGGAAAACAGGGCTAACGTTTTTTGTTTGTTTTTTTTTTTTCCTGTAAGACTAAGCATACTAGTTAAGCACAAAAGTATTGAGGTAAGAGCTACAATGCAATGCCTGTTAACTTTGTTACCTGGACAAATATGCTGGGAATCGTTTTTTCCGTTTTGTTCATGGATTGTTTTCTCGGATTGTTATAAGTTCCGCGCCCAGTCCTTAAAATCCACCGGTAATTTAGTTCGGGAACAAAACGATATCCTTATTTGCTTACTCAGTTAGGACTTAGGGCTTAGAAACCTTAGATTAAGGGACGTAATGAGAGATAGACTAAGAAGCGTAACGAGAAAGTGGGAGATACTATTTATTTGCATTTTAGTAATGTTTAGCAAAGCTAATCATAACAACAACAGAAAAACAGCATGCTAAACCCCAAAAAAAAAAAAAAAAAAAAAAAAA


Five intergenic Y sequences tested for male-specific amplification
>Y_sequence.1
TTCGCTACTGAGTTACCTTAAATTTAGGTAAAAGTTAAGCTAAAGTGTAAAAAATTGTTTTAATAATTATTTATAATAATTAAAAATAATAAATAAACAATCAATAAATAAATTTGGGTAGCTCAGTTGCAAAAATGAGTGTCCGTGAGTGGAGGTGCATCTATTCAGACTTTAGCCAAAAATTTAATATCTACCAAATAAACGATCACAAAGGGGGAGTTTGTTTTCTTCTTCAAAGCCATGCGATCGAATAAAACCGGTTACGTTTACATACTCGTAACGATTTATCAGCCAATGGAGAAAACAAAAGCAAAACTAAAATCTAATTGCTGTTGCATGCGTCACTCGTTAAGTACGATGCAATCACTGGAATTCGCTTGGATCGTCACCAGCTTATCGAAGTATAAGGCATCGATTGGGCCGCCGATGTTCTGACTCATCTGCCTGGAATTTGCTTGTAGTAAAATTTATGCAATGCAATTTAAATTTAAATACAATTTAAAGTTGTGCACCTGCAAAACCTGTGAGCATTTGTGTCAAACGACCAAACCATACATAAACGTTCGTTTATTGATTCAATTTGAATAATTAGGCCTTAAAGGGTTACGATTTTTAAGAATAAAAACAAGAACTGTATAAGGTAGCTAAAATTGATGCAATATGGTAAGTTGTAAAGAATAATAAAACAGACATTTATAAAATAAATATAATTTTACACACACTTTGACAATTTTTCAGGAATTAATTGTTTTTCTAATTATATTCTTGAGTTGTACTAAATGTATATACTGTATTAAATGACCTTGGCTCCCTGCCATGCAGGTTTTACTTTTAGCTTTAATTTTTTTAATATTTTGATTTTAGAATTATTTTCACATTGCATGTATTCATGTTATTTTTAAATGATTTAAAACTTTTACAATAACAGGAGCCTAGAGAAAGGTTGGAAAATACCGGCCATACTTTGCTTTACATGTGTACAGATAACGAAAATCTTATGTTGTAAAATAATCCTTAGGTCACATGTCGTAAAAAATAGTTACAGAAGCGCCCCAGTGCGTTAATGGACAGTTACATACAGTTAGAAAAGATTCGCATCGCGGCAATATCACCTTTGTTTCCTCTGGAGTTTCTACAAAATAATCCTTCCATCGCTAAAATAAGTAGTAAATGTTGTGTCTAAAGACCACTTGCTTAAACTACTACTGACTGCAAAATTCCACTAATATAGATAATATTACGATAACATTCAAGGTCTCGAAATCCGTCACGGTCTGTACGGGTGACAATATCCCGGGTTTGCTGGCGGACGCATCAAGGTCATTACTGCATCTCCGTTTAAGCCTTCCATATCGCCTACGTTCATTTGAACGGCGTAATAAGACTTTGCCGACGAATGGGTCGTTCGGTGCTATTTTCATGGAAAGATCAGCCCACCGGAGCTGATCAATATGCAAACAATATGCAAAAA
>Y_sequence.2
AACACCGCCAATACAATTGAAGTTTCTTCGACGTTGTGCTTCTTGTTGTATATTTCCTCGGCTTGTTGCTCGATTTCGATTGTACGAACACTGTCCACTAGCTCTTGTAAAGAGTCACCTTTACGGGCAGCTTTTCTGCATATTTCGCGGGTCTTGTAATTCCTGGCATGGTTTTGTAAAACGTCTGCAACAGTCTCGACCACATCTTGGCAATTGTTGAGACACGCCGCACATATTTTAGGTCTGATTCATCCTTATTTTGCGGTAACGATCGAAGCTTCTGCCGTTGGAACATAAGATAGTCCCTCGACCCAAAATATTCCTCAAGGCGATGCATCGCACTGGAATATGGTTGGGAAAGCGCATCCGGGCCACCTTTCTTGGATGTGTTGTCCAAAACGTCCAGCAATTTCGGACCCGCCTTCATTTTAAAAATGTTTGCCTTCGTCGACTCTTCCTTTATTCCTGCCAATGCCAAACAGGATTCTAGTATTTCACGCCATCTATTGAAGGAATTTTTATCGATTTCCTCCTCTCCTTGCAAGGCTTTGCATTCACCAACTTGTAAAGCCGAAAATGGAAGCGAAGCAAATGCTGAAGCTCCCTCAATGCAAGGTTTGGGCGCACGTTGATCGTTGTTATCCTCCTCGGTCCACTCCGAACGCAACCGTTTTTTTGGCATCTCTGCAGCCTCTTATTGCTTTTTTATGGAGTATCAATTGGTTTAGCGACTAATGGTGAAAATTTAGGTACCGCGGCGAAGAAACTACCTAAGCTTTTTCACAGTATCGAAGCCGTTTGGCCAGTTAACACGTTAATTCATGTTTG
>Y_sequence.3
GTATGGGTGACCGTGATCGCACAAGTGTCGCGGCCACAATATTTGTGTACCGTGGAAGGAATGCACATACGATTGCAACATCGCAGTGTAATGGAAGGAACGCTGTTTTTCGTAGATTTTATGAGAGAAACATGATGAGAAAACGATATTTTGTATTTTCTCACTGCTTTCCGTACGTTGACACGCACGCAAATTAGGTGACCTTCATTTCCGCCCACTTCTATTATCATCCTGTCACCTCTTCTTGCTTGCTGCTCACACTGATGCGACAGGATGGGATTATGCACCAGGGAACAACGACATGCGTAATCCGTCAACGCATTTTCGCTCTCATTTCTCATCTCATCTCGCGATCATCTCGCCGCGTTTAAACGCCAAAAACTCACCGCATACACACTTTTCATAACCTGCTTAGCTTATCTACTCACCTTTAACAACAGAAGTAGCAGACGGCAAAGGCTGATAGGAGGGCTGATGGGAGAAGACACACTGAAACAAGGAGAGTTTGAAATTAGTCGAACGGAAAAGAACGCTTCTCTTTTGCTCGGAAAATCAAGATAGAGTTGGATAAACTGCCTCAAAACACATCCAACAACCACCTTACACACGGACGACAGAACTTAGCTAGTGCGTGACGTCGGCACCGTTTCACGACACACTCTACACTGAGTCCATGAAGTGATTGTAACGATGAAAACTGCACAAGCAACGCAGATCTTCCAAATGGTCACAAAACCGATACGAACCTCCTTTGGTTAGAAGATACTCGAGTTCCTAGCACAGGCGATGACACAGAGTCACTGCAGGAAGGCAAAGCGAGCGCATCTGTCCAGCACTAGAGTTGGTTGAACAATAAATCAACTGCAGCGGCTCCAACAGCTACACAACTACCTTTGACGACTCTCAGCGTTCTCCACCGTGCAAACCCACACACACTTACACGCAACCCACCGCCGTTGCATCGGTTTGAGGGGTTTGTGTTTT
>Y_sequence.4
ACATTGTCAACCGTGAACTTCCTTCAGAAACGATCAAACGTGTTCGCTAATGTCATTTATACAATTTTATCGTTGCTTCCGTAGATACTCCAGTACATGTGCTGTAATATTTTATATTGCATCGATCCTCTGTTAGGATGTGCTTATTTATTTATGTGTTATAACTTTTAATTTTTTTTAACTTAATTTTTTTAATTAATTTTTTATGCATCGAATCCTACTGGAATGTGCGTAAATGAGTACCTTTGCATCGATCCTCTAAAAGGATGTGCCTTAATTCCATTTCGTACATCGATTCCTGTCGGAATATGCGTTAATCTTAAGTTTTGCATCGATCCGCTAGTGGGATGTGCTTTAATAGTTTTTTTGTTGTTGTTGTTGCATCGATTCCTGTCGTAATGTGCTTTTACGTACTGCTACTTCACATCGATCCCATGCAGGGATGTGCTTTAATTTAATTTGACTTTGCATCGGCGCCCTACGGCACGTGCGTTGACTCTTTCTTGTTTTTCCTTTTTTTATATCTGTTTGCATCGATTCCAACTGAAATGTGCGTTTGTTTCTTTTTTTTCTTGCATCGATCCTCTGAAAGAATGTGCTTAAAGAAAAGTCTTCTTTTCATCGGCCCCCTAAAGGAACGTCAGAAAAATTATCCTTTGTATCAAACCTTATAAGGTGTGCGTAACTCCGTCGTCAATGTAACATAGATCACCAACACATTCACAGTCTGTTCTGCCAAAAGCACGCACGTCGGTTCTTATTTCGGAAAAAATCCAATGTAATCAACTAAACCCTTATACCCAACTTACGTAGATTCGTCCATCTGCGCCATTGTAGTGACCGGGGTAGCCCGCTTTCTTTCAAACCACTTTTTTTATTTACTAAAACAAAATAAAGGACACAGAATGATATGTTCTTCCGTAGAGTAATCCAACTCGACTGCTGTATTTTTCTACCCCAGCTTTCAATCTCATAATCGCTCTCTCTCTCTCACACACACACTTTCTCTCTCTCTATCTCTTTGTCTTTGCCCTGTCTATCCTATTCCCTACA
>Y_sequence.5	
ACGATGCCATAATTTCCCCTACCTTGTTGACGCACCTTTGGCATAAAAGGGGCAAACATTGCGATCAGCTGCATCGGCCGTTGGCGCCGTGTTTTGCCCGCAGCAATGCATTTGTGTTTGTCTCACGTGCACACGTGTGATGATGGTTTGGTTCGGGACTTGGTCTCGGTGGTGGCGAAAAGAAATGGCATTATTGTTAAGCTAAATAGACACTGGTTTGCAAGTAGAGTAATTAATTTTTATCCTTCTCGTTTTATCGTAATTTAATTTGACCCCATATTAGACAGCGATTTCTGCCGAAGCAATGTGATATCATTTTCGCGGTGCCGATATTCAACTAAAACCATCTGAGAATTATTTGACGGCGATGCGATGCCATGGGGATTTCCTTTCTGCAAAACCAATTGCCCCAAAACCCTCCATTTACTTTAACCGCTAAACCGGCCGAGTTAAATTCATCCATCATCATCTCCAACATCGACAACGATAGCAACGAAGTAATCTAAAATTCTTCTCCTGTTTCTAGAATCAAAAAAATCCTCCCCCATCAGAACCGATATTAATGCGCGAACGTGCATTCCTTGCAACATAAAGCAAATCAGCTCATTTGGTTTTGTACGATCCCATACCATAAGCGTTGATTCTTGCCTCAAAAACGAACAATTGTTTAACACATGTTCGAACCAAACGTAAAAGCAACGGCGGACAGGGAGAGCGAGTAAAACTGTCCATCAGGCGCATTTTTATTGCTCTTATCGACCCAAGCAACACGATCGCGACCAAGCTCGAAGACGTAAGCGTATTAGTGTATGCGTGTGCGTGGTTTGGCTGCAGCATAAAAATCTCGGCGTAGCGTCGTAAAATTACACGACGATCGTGTCGTGTCGTGGTGTCTCTTTCGCT


An. stephensi Y sequences
>contig125288
GTTATGTCAGGTCGAGAAATGTCAATTTGCTCTAAACAAATCTACCTTCTATATCCATATACCTTGGACACAACAACACATAAAAATTCTGCGCGTTTATACACACTGGGTAAAATGCCGGACATGACATTTGCTAAAATTCAGCCTCTATCCTATATAGACTTTGCATATAAAGATCAACATTGCTTCTGTTTCGGCTATCAAACCCTCCGTTCTCTTAACTATTGTTAGTATTATTTTTTTATTCTGCAAAACTGAAGTTCTTCTAACATAGAAAATGTTTAATATTTTCGTATTTTTGTCTTTTTCAAGCTCTTTAGCGACATGTTCAGTCACAAATTTTGAATTCTCAGTACCACTTTGATAAGCATTCAGAATCTTATCTAATTTAACACTTTGGTATTGTTTGTTTTGTGAACTCATTATTTACGTATTTTATAGCAGGCACTATCATTGATTAAATCAAATGTTGCTACAAAACGAGATATGAGCCAGTTATGAAGGAAAGATAAGACGAAGTGAAGTGTAAACCTAAATTAGGATGCTTTATAAGAATTATTAGCCTTCTGTTCGCATTGATTTTTTAACTCACATGGTTTTTGGTCTATAAGACCGATAATTTCAT
>contig102525
TTTTGCATATTGTTTGCATATTGATCAGCTCCGGTGGGCTGATCTTTCCATGAAAATAGCACCGAACGACCCATTCGTCGGCAAAGTCTTATTACGCCGTTCAAATGAACGTAGGCGATATGGAAGGCTTAAACGGAGATGCAGTAATGACCTTGATGCGTCCGCCAGCAAACCCGGGATATTGTCACCCGTACAGACCGTGACGGATTTCGAGACCTTGAATGTTATCGTAATATTATCTATATTAGTGGAATTTTGCAGTCAGTAGTAGTTTAAGCAAGTGGTCTTTAGACACAACATTTACTACTTATTTTAGCGATGGAAGGATTATTTGGTAGAAACTCCAGAGGAAACAAAGGTGATATTGCCGCGATGCGAATCTTTTCTAACTGTATGTAACTGTCCATTAACGCACTGGGGCGCTTCTGTAACTATTTTTTACGACATGTGACCTAAGGATTATTTTACAACATAAGATTTTCGTTATCTGTACACATGTAAAGCAAAGTATGGCCGGTATTTTCCAACCTTTCTCTAGGCTCCTGTTATTGTAAAAGTTTTAAATCATTTAAAAATAACATGAATACATGCAATGTGAAAATAATTCTAAAATCAAAATATTAAAAAAATTAAAGCTAAAAGTAAAACCTGCATGGCAGGGAGCCAAGGTCATTTAATACAGTATATACATTTAGTACAACTCAAGAATATAATTAGAAAAACAATTAATTCCTGAAAAATTGTCAAAGTGTGTGTAAAATTATATTTATTTTATAAATGTCTGTTTTATTATTCTTTACAACTTACCATATTGCATCAATTTTAGCTACCTTATACAGTTCTTGTTTTTATTCTTAAAAATCGTAACCCTTTAAGGCCTAATTATTCAAATTGAATCAATAAACGAACGTTTATGTATGGTTTGGTCGTTTGACACAAATGCTCACAGGTTTTGCAGGTGCACAACTTTAAATTGTATTTAAATTTAAATTGCATTGCATAAATTTTACTACGAAGCAAATTCCAGGCAGATGAGTCAGAACATCGGCGGCCCAATCGATGCCTTATACTTCGATAAGCTGGTGACGATCCAAGCGAATTCCAGTGATTGCATCGTACTTAACGAGTGACGCATGCAACAGCAATTAGATTTTAGTTTTGCTTTTGTTTTCTCCATTGGCTGATAAATCGTTACGAGTATGTAAACGTAACCGGTTTTATTCGATCGCATGGCTTTGAAGAAGAAAACAAACTCCCCCTTTGTGATCGTTTATTTGGTAGATATTAAATTTTTGGCTAAAGTCTGAATAGATGCACCTCCACTCACGGACACTCATTTTTGCAACTGAGCTACCCAAATTTATTTATTGATTGTTTATTTATTATTTTTAATTATTATAAATAATTATTAAAACAATTTTTTACACTTTAGCTTAACTTTTACCTAAATTTAAGGTAACTCAGTAGCGAAACACGCTACGGGCTTGCTACGGGAACAACAATGGACGCAAAACGTCCCCGTTGGTGAACCGGCCACGCGAAGGTATGGCCGATTCGGAAAAGGAGTCGCGCACCTTCCTTCGTGCGTTCTGAATCGACGGATGCAACGTACCTCGCACAGGTCAGACAAGTGGCTTCATTCCCGGATTACCGGGCGATCTTGCAAAAGTGGACCTGATGGGAGGAGCGGTTGCGAATCTTCCAATTCCTCCGACGGAGCAGTTGGTACTACTAGAGCACCGGCCCGAATTCCGTAGGGAGGACGAGGTCGAATCTTCCGCTGACCAACGCCTCGACACTGGTTTCTCTCCTAGCTTCCGACGAAGTGGTAGACACCGCTGAGGGGTCGAATCCGGTCTTCGGAGGGGAGCAAGGGGAGATTTCCGGAGGGTTCTCATAGTCACGATTCCTAGTAATATCCGTTGGAGTGGTAGACACCGCTGAGGGGTCGAATCCGTTCTCCGGAGGGAAAGATTATTTCGGATCTCGTGCCTGAAAAGAACCCTGAGACTCTTACGAAGTGTTCGGTTCGCCGGTTAAGAATTGTGTCCTCTTTATTGAATAAGTTGATTTCTTATATACTAATTTTGGGGTACCTTAGAACGAGACGAAAGATCATTCTTTCTTGTTTAACTATTGCCTTTCCAGCTTGTGTTTACATATCCTTTATGCTAACGCTGCATTATGCTAAAGTTTAACTCACTATCGTGGTCGCAAACCACCAGTTCAAACC
>contig133399
GGAAAACCTTGACAATAAGACACACGCTTCTTGTTAAGGTCTGGATTACAAGTCAATCTTTATTCTCAAAATACTAAAATATACTGTCTTATATACTAAAATTCTATGGGAAAAGAGCATGAAACAGCATTACATCGATCTTTTTATCCTAACTCGGTATGCCGATGCGTTTGATCCCTGCCTGACGTCGGCTAGTGTAGGAGGTCTGTAATGTTACAATGTCTGGCAATTGCAGCTAACGCTACCCTGTCGTTTTATGACCATGGGTAACGCATCGCGCATCTGTGGTTCAAGTGCGTATGCCTATTTTCCTATTGCTTATTGCCTGCGCGTCGTTTGTTTATTCATCAAGTTGGTCTTTCCTTCACTGCCCTACGACCGTGCCTTGATCTTCGCGCAGGTCCTTTTTTCGTGAAACTAATCGCGCAACGATAATGTATGCATCGGGTTCTAGCGTTAACCTTTTTCGGCCTATGTTCTTCAC
>contig108565
CCGTTTTTTCGTGAAACTAATCGCGCAATGACAATGTATGCGTTGTGTGCATGCAACCCTTTTCGGCCCATGTTCTTCACTTTCGTTTTTATTATATGGCTTGAGTTTATTTATAGTTTTCATATGTCTGGATATTGTCCCTTTTTCGAGATATTTTATGACATACCCTGACATGTTACCATAATTTCGTCTTTCTCACGGTATGAGGCCTCTCTGTGACTTAAGGTTGTTTTCCTAAGATAATATTTTCCGGTGAGAATTTATCCTAAACGAAAGATATTTAGGTATTTAAAATTGTACCTCTAACTCTTGCATGCCAGTCATTTTAGCTCAATTTTATTTTGTCGCGTTCGCAACACCGCCAATACAATTGAAGTTTCTTCGACGTTGTGCTTCTTGTTGTATATTTCCTCGGCTTGTTGCTCGATTTCGATTGTACGAACACTGTCCACTAGCTCTTGTAAAGAGTCACCTTTACGGGCAGCTTTTCTGCATATTTCGCGGGTCTTGTAATTCCTGGCATGGTTTTGTAAAACGTCTGCAACAGTCTCGACCACATCTTGGCAATTGTTGAGACACGCCGCACATATTTTAGGTCTGATTCATCCTTATTTTGCGGTAACGATCGAAGCTTCTGCCGTTGGAACATAAGATAGTCCCTCGACCCAAAATATTCCTCAAGGCGATGCATCGCACTGGAATATGGTTGGGAAAGCGCATCCGGGCCACCTTTCTTGGATGTGTTGTCCAAAACGTCCAGCAATTTCGGACCCGCCTTCATTTTAAAAATGTTTGCCTTCGTCGACTCTTCCTTTATTCCTGCCAATGCCAAACAGGATTCTAGTATTTCACGCCATCTATTGAAGGAATTTTTATCGATTTCCTCCTCTCCTTGCAAGGCTTTGCATTCACCAACTTGTAAAGCCGAAAATGGAAGCGAAGCAAATGCTGAAGCTCCCTCAATGCAAGGTTTGGGCGCACGTTGATCGTTGTTATCCTCCTCGGTCCACTCCGAACGCAACCGTTTTTTTGGCATCTCTGCAGCCTCTTATTGCTTTTTTATGGAGTATCAATTGGTTTAGCGACTAATGGTGAAAATTTAGGTACCGCGGCGAAGAAACTACCTAAGCTTTTTCACAGTATCGAAGCCGTTTGGCCAGTTAACACGTTAATTCATGTTTGCTCGATGTCACGTACGTCATACAGAAGATTATTGTGTGCGTGAAACTAGCTCACAGCGTCGTAAGACATCACTCACATTGTCAACCGTGAACTTCCTTCAGAAACGATCAAACGTGTTCGCTAATGTCATTTATACAATTTTATCGTTGCTTCCGTAGATACTCCAGTACATGTGCTGTAATATTTTATATTGCATCGATCCTCTGTTAGGATGTGCTTATTT
>contig121705
CGTAGTCCATTTTTGTCAGCTTTACGTGCTGACCGATCGCTATGGGGATCCATCCATCTTTTTATGGATTCTCTGTCCATTTTCTGTAGTAACCGTACTTCTATTAATTTTCTTTATTTTAAACTTTTTATAGGGATTCACTTGTTTCAATCTACGTTTTGTTTTCATAAATGCCTGTGCTGAATCATAAATTTCTATTCCTTTTTTATTTTTATTATAGTGGTTTAAATCAATTCCTTGCTTGTGTTTCAAATTTTCAGCTACTTTTTCAATTATCGATGAACTGTTTCTTGAAGGAGTAATTATTTCCAGAGGGGTATTTTCAGTACCAGAGTGTACTGAATTGTTATATTTGAACAAGGAAAGTTTTTATCAAAATCTATAGGAGTCATAAGCGGATTCTCGGTTTTTAGAAATTCTATATAATTCCAATAGCGTAGAGTGAAAACTTTCGACTGTACCATTCATTTCACTGCTACCAGTGGCAGTTACAAAATGTTTGATATTGAAGGTGTTTAAAAAATTGTACGACTTCACCGGAATTGAAAGACTTTTCTCCGTCCATCACTATAATTTCTGGGGGCCTGTATTTTAGAGTAAATTCCTTAAGTACAGGAAACACATCTACGGTAGCTCTAGAATTAATTCGTACTACTTGTACAAATTTTGAAAACTTATCGACACACGTAAGAAAGTAATGCTTTTCCAGGAAAAGTATATCG
>contig147848
CGTATACCACAAAAAAGTTGCTGTTAGCCATGAAGAATTAGTACTTATTATTAGTGTCCCGGAACTTAAGCGTAGAGTATTCAACAAGATACAAATGCATCCGACAATTAACAATGGTAAAAGAATGTATATCCCACATCCCTACTTCCTTACTATCACTTCCCAAATCTACATCGTCTCGACGCTTAACAAAAAGATGTATAAACCAGAAGAACTACGGCAAGATGACACCACATGCATAACGATGCTGTTACAACAGAGAAATGCTAGCTGTGACTTCATCACCAATCCAACAGAAGAAGAGATAATCAACTTA
>contig140348
ATAAGACACTTTCAGGTTTATTTCATTGGAAAAGTGCTATTTTTAACAATTTTAACAGTATTTACACGTAAAATAAGACACTTTCAGGCTAAATACATTGACAAAGTGCTATTTTTAACAATTTTAACAGTATTTACACGTAAAATAAGACACTTTCAGGCTAAATACATTGACAAAGTGCTATTTTTCTCAATTTTAACAGTATTTACACGTAAAATAAGACACTTATAAGCTAATTTCATTGGAAAAGTGCTATTTTTAACAATTTTAACAGTATTTACACGTAAAATAAGACACTTTCAGCCTAATTTCATTGAGAAAGTGCTATTTTTAACAATTTTAACAGTATTTACACGTAAAATAAGACACTTTCAGGCTAAATACATTGACAA
>contig154920
GTGTCTTATTTTACGTGTAAATACTGTTAAAATTGTTAAAAATAGCACTTTGTCAATGTATTTAGCCTGAAAGTGTCTTATTTTACGTGTAAATACTGTTAAAATTGTTAAAAATAGCACTTTGTCAATGTATTTAGCCTGAAAGTGTCTTATTTTACGTATAAATACTGTTAAAATTGAGAAAATAGCACTTTTTCAATGTATTTAGCCTGAAAGTGTCTTATTTTACGTGTAAATACTGTTAAAATTGTTAAAAATA
>contig107040
TCAGTCAAAGAGAGACAAATCCGGAGAGATTCGTCAAAAGAGCTACAAATTAATAAATAAAAATTCAGTTCTTGATGCATCAACTACAAAAAAGAAAAGAAATAGGATTTCTACCTGCATCGCAAACTCGAACTTTTTTATGGAAGTACAGATGAAAAAAGATCGAAAAGGATCTACACCTGTAAAAACTTTACACGGGAAATATCGCCGTCCAGTCAATGAACTGGCGGATTTGAATGTTTACGGCAAACAAAAGTTTGAATCACCGTTAAACAAGAAGCAAAGGCTACCCAATAAAGGACCAATTGAAAGTAGTTTTATAGGAATTCATGAAGAAAATATTATCGAAGAGGTAATCGATAAAGAATTACCGACAATAAAGATGAAAAGTAAGAAAATAATTCCTGATACATGGAACTACGAGGTTTTGACACCCAGCTCAAGGAAAGCTACTGCAATCACACAAACGATTAAGCCTAT
>contig118751
CTGCGGCAGTATCTATACTGAGTCAAAAAATAAATAGACCCACACAGAGTGAGTGATAGACCCACACAGAGTGAACTAAAGCGAGTAGTCAGATACTTAAGGGGAACATTGGCCTATCGTTTGCGATTGAGTGAAAAAGGAAGCAATTGTGGAATAATTGGATATTGTGACTCAGATTGGTCCGAGAACAGAAAAGATAGAAATCTCAACAGTGAATATGTTTTCACAGTAAATGGAGGAACGGTCAGTTGGGCTTGTCGAAAACAATCATGCGTGACGTTATCAACAGCTGAGGCAGAATTTGTAGCATTATCAGAAGGAATACAAGAAGCAATATGGTTGAAACTACTTCTGAAGGATTTAAATGATGAACAGTCAGATGTAATTAACGAAGACAACTAGAGCTGTTTAAAATTGCTAGCGGGTGAAAGGTTGAGTAATAGAACAACCCACATAACCTCCTTACGACCACAAAGTCTGATATAAGTCGGTAGGTGTTGCGAACGCGACAAAATAAAATTGAGCTAAAATGACTGGCATGCGAGAGTTAGAGGAAAAAATTATAAATGACTAAATATCTTTCGTTTAGTATAAATTCTCACCGGAAAATATTATCTTAGGAAAACAACCTTAAGTCACAGAAAGACCCCATACCGTAAGAAAGACGAAATTATGGTAACATGTCAGGGTATGTCATAAAATATACTAAAAAAGGGGACAATATCCAGGCATATGGAAATCATAAACTCAAGCCATGAAATAAAAACGAAAGTGAAGAACATGGGCCAAAAAACGGTTAACAC
>contig162242
AAATTATTGGGTATAAACTTTCAATTATTGCCTAGAATACTGCAATATGAACATGAGATCGGCACCATTTAAGGGTGAGACTCGTTCGAATCAAATACCTAGACCAAGAGATCTACACGTACCATCTCCCCAGCGGCACAGTTACCATAACAATAATGTGCATCAAACACCACCACGACACCCAAGATATCGAAACTTCCAAGGAAACCATC
>contig107035
GCCAATATGCGGGATAAATGGATGCACCGATAAGCATCATAAAATGCTTCATGTACCTCAAAATTTTGAAATCGCAGGAGTAAACAATCATCAAGAACTAGAAGCAACATCATCAACGCGTTTCCAAGTGTTGCCAGTTGAATTAATAAACGGCGATCACAAAATAAAAACCTATGCGCTATTAGACCCAGGTTCATCCTCGACCCT
>contig150018
GAATGGTTGCTTTTATCGGGAATGCTATTTGTACGGTTACTGAAGGTATTGAGGTGGATAGGTTAATTTGTTAGTGGGAATGTGTTTAAGAACTCCTAAACACACGTTGTAGTGAGGATGTGTAGGATTAATGTTGAAAAACCAGTTATACTTATTGAAAGGAGTGTTAGAAAGAGAGGGAATGGCTTGAGTTTCTTGTAGGGTGATGATGCTGGGGTTATGCTTGGTTATGAGGAGTTTTAATTCATCTAGGTTATTTTTCATGCTTCTTATATTCCAGGATAATGCAAAAAGGGG
>contig151181
TTAACCTAACACATAATTGTGTATTTGCATGGTAATTTAACCACCCCATTGTCTTTCTCATCTCAAGCGTTTATAACTTATATTTGTACACAGTCAAATAAATAAAAGCTTCTCATGCATAAAAAAATAAATAATAGCTTATGAAGATGGTTGAAAGCGTTTCTCAAAAAAAAAAAATGAGACAAATTCAAAACTGGTGCACATAGATATGCTTGATGAATATCAACTTTTCTGCTGCATTCACGGAATTTTTGTCTCCTTGATGTCCTGAAGTACATGATTACCTAATG
>contig137411
GCCAAGTCCATGTGATACTATTACTTTCCAACTGAATATTCTGCATTTCCTTCCGAAGGTCTTTGTGTAGGATGTGTAGATGTTCAAGGCTTAGGTTTGTCACGTTGTTCACGGCTGCAACATGTATTCCATGTGTTGCGAATCGCAACAGCGCGACACGAATTTCTCAATTCGTTCAACCCTTATCCGAAACTTGTACACTCCACTTCTTTTAACACGTTTATTAGTACAAATACGGCGAGTACGGCGAGTACGGCGAGTACTACGAGTACGACGAGTACGACAAGTACGACAAGTACGGCTTCGTGCTTATTCGTGCCAACAGTTTGTCAGGCCCACCATCTACCGTGAAATCACGCAAACACGAATCCTCCGAAAAAAAACGATATTTGTCGGACGTTGACAAAATTTTAAATTTTGTTAACACT
>contig164295
ATATATCCCATCTACTGAAGGACCTCTGAATGCTTTTCGGCATCAAGTCATAATAAAAGAAGGTAATCAAAACGTAGAAATTAAGAACCTCTTTTCGAATTTTAACAGAATAACAAAACATACAAATGATATGTCTGAAAGGAATTTATTAAATATTTTACATAAGCATTTCGATGCCTCAAAACTGAACGGATTATACAC
>contig175682
TAGGACACTTTCAGGCTAAATACATTGACAAAGTGCTATTTTTAACAATTTTAACAGTATTTACACGTAAAATAAGACACTTTCAGGCTTATTTCATTGGAAAAGTGCTATTTTTAACAATTTTAACAGTATTTACACGTAAAAT
>contig136855
CTACAAAACGATCTTCCTGACCTACTCTCTCAGTTTTCTTATCCACTGATCCTCCTAGGAGATCTTAACGCCCAAAACAACTCCTGGGGTTGTCCCCTTACAAATTCCCGTGGCAACCTCTTAGATGAAATATTCCATACTGTAGACTTACAAATCCTCCACAACCATACCCCAACCCGTGTTTCTCCGTCTGACGGAAGTAGCTTTATCCTTGATTACTGTGCGGTGTCATCTTCTATGGCACCTCAATTCCACATAGACGTTGACACAGACACACACAATAGCGACCACTTTCCACTTTTTATCCGTAGTACTTTTCGCTCTCAGCCATCTCTCGTACGTCCTCGTTGGAAGTATGAGGAGGCTGACTGAGAAAAGTATCAAACAGAAATCCGCTTCAATCTACCTTTTGACGAAAATCCTCCCATTTCCCGT
>contig127557
AGTTCACCAATTTGCGTTTCATTCTTAAAAATTAAGCATTTTACATTCAAGAGGAGCAGTGGTGCGATATGCTGAAACTTCTTGAATTTCATCATCAACACCATAAGCTTGTCGATTAATTGAATTTAGCGTTAAAATGTGGTTTGTTTTTTGCTTGAAAAGAAGGGTCAACTTCCATAGGAACTGGCCTGTTATTTGCATTTAGTTGCATTACATTGTAACCTGGATGATAATGCCTAAACATATTTCCTTGTGGATTTAAACTTCTCATAGAAAAACGGTTATAATTGTGGGGAAAGTTTCTCGGTTGTGTCATTGGCCTATCTTGATTCATTTGGGGGTTAAAATTTGAGCTATTAAATTATTGCCTGTTTATGTTATGTCGATTTTGTGGAATCTGTAAATCTCTTGGTTTAGGAATGTAATAATTGGGTTTATCGTGGAATGGCGTGTATCTCATGTCCATGTTTTAAAATTCTAAACAGTAATTATAAGCAGAACTCAAACTGTTCGGGTTATAATTTTTCAACAAGAAGCTTAATGGTTTCTCTAAGCCTCGGATAAAGCTGTCCAAAGG
>contig122725
AGTGTCGTTGCGATCATATCAATGTGCACAAGTGCAGAACAAAATCGGAGAGCATCAGTGAGTGCCAGTGCGTGATATAAGCTATATATAAGCAATAAACACGGCTCCGAACTAACCCAGACCAAAGGGTAATAAAGTTCTTCCAAAAAGGTAGAACTAAACGGAGTACGTTATTTTATCCGAGAACAATAGTGTTACAAAACGGCTCCGGAGTGAACGAAAAAAGTTCACATCCGAAGCAACTCGAAAGAAACTTTAAATGTTTGAGAAAGAAAAACTCTTCAGTGAAGACGTCTATGCTGATGAAAGAAATCGTATTATAGTGTAAATGGTCAACAGCAGAACAATAAGTTAACCGAGTGAATGACGTTTCGATCGCATTAAAGTGCTCGAGTTGAAACAATTAAGGACAAAACATACCAGTGCATAAACGAAGCTTATTAGCAATAAGCACGTGGGAATGAGTTCTCATAAGGCGTATCTTAACGGAGTAAGTCAGTTGACTATCGGCGCAGATGGTATTTTAGTACGACTCCGGAGTGAAGTATCAGCGAGATCGAGACCACATTAAACTACCGGGCACGTCAAGGAAAGCTAACACCGAAAACGGTAAGTCAAACTTTCTTATTTTATAGCTCAGAGTAGGAATTTCAAAGATCCGCCTTATAAATTTACCACAAACACAT
>contig128050
TCACTTCTTCTGTGCAACTAAATCAGAAATGAACAACATCCAAGTTTACAATAGTTTCCGCAAAACGCCTTACTGCGGTCTAAACTTTAATCTTGGTCGACTAGCTGATTCGAATGTATCTTCAACTATCGATATCTACATCTCTTATCCTGTAGAGATTTTTGATAATCGTGTCAATCAAAGTCGTATCTGAGCTTCAACGCCCAACGCGCAGCCCAACGAGTAGTCCAATGTGCAACCAACAGTGAATTATGCCTCACAACTATCATCTCCTTCGTTATCGCCGCGACAACCTACGAGCACCAACGCATCCTCACCAGCTAAACAACTGTAAATCGTTTCTAAAACCGACTGCAAGCATCGATGAACCGTCAACTGCAGAATGCGTGCAATTACAATCAGGTGTCGTATAATAAGAGTGCGAAACAATTCAATTGATTAAACTCTTAGGAAAATTAACTCAAAGGGAAAATTTGAATTTTATCTCGGCAGTAATACGTCGCGATTATTTGGTAAAACTTGTAGTTTTACGAGGGCCGGAATGTTGCGAACGCGACAAAATAAAATTGA
>contig145078
CTCTGCAGCGACTACTGCGGTGTATCCGGGACGTTTGACCAAATTAGAGACGAACTCGCTAGGGTTGAGGCGTGCGAGTGTTAATTTGGTTTCCAATATGGCTTTATCGATCTTGCACATTTCGGTCATCACCGTTGTGTAGACGTCTGTTAGCTGTTGCCCCAGGTAACTTTCCACCAGCGTAATCTTGAAGTTAAAATAGGTGAATAAATCCAAGTTCCTCCCGTTCTCCGCCTTACGCTTAAACGGCGATTGATGTTTTAAACGGCGCCACAATGTTTTATCGAGCGTTTGATTACTACCTTGCATTGGTGAACATGAACGAATTTCTTAGGGCTTTGTT
>contig159544
GTGCTTTCGTTCCAACTGGTGTGTTTGGAATTCAAATGGAAGAGAGTAATCCCCTGCTCTTCCAATCAACATATGGAACGGTATCAGCGCTTCATCGTCTTCGTCATTCAAGGGAATATTTGTAAGCGGACGCGAATTTAAAATGAATTCCGCTTGTATTAGTGCTCCTCTCAATACTTCTATTGGAGGTGGACGTTGTGGTCTATAGTGAATCATTTCATTTAGCCTG
>contig115084
ATTTGTGGACACATTTAAACGAGCAATCGAGAAAATATCGGCGGATGGTACTTCACTGCAAGGCGCTCTGGATTCATTTTTACTAGCTTACCGAAGCACACCGAATGCAACATTTGGCCTTTCTAGGTCGCCAGCGGAAGTAATGCTAGGAAGACCAATGCGCACCACGTTAGATTTGCTACGCCCACCGACTTCTTAAAACATGAGTTTGAAAAATCTTACACCGAAGAATGGCAGACAGTTCCGACCAAAAGATTTAGTGTACGTCAAGCGTTTTTCCCGTAACGGTTGGAGATGGATAGCAGGCACAGTTGTGAAGCAAATCGGGCAGGTCATGTATTCAGTCTGTACAAGTGACCAGAAAGAAGTTAGGAGCCACCTAGACCAGTTGCGAAAGCGTTATGAAAGAGATCTTCAAAATTCGACGGCAGTGACGCACCGAAAACTACCGTTGGATGTATTGTTGGAAAACTGGCACCTAGCACCACATCCATCATTCTCTTCACCGCAATCATCTTTACCACTGCAGCGCAACGACACTGAACAAGCAGCGATCCAAACAGTTCCCCCTCCTCGCATTCGCCCCAGTCGAACGGTGTGTGTGTTCCACATACCTCTTCAGCAACACACACGCTCCCGACTTATGCAGTTTCATCGCGTCCTTCCGCCCAGGCGCCACGACGGTTTTCTAGGCTAAGAAGACCGCCCGGTCGGTTCGACCTGTACCGTCGGTTCTAAAAAGAGGGGGAGATGTTGGAAGTGAGAATGCGACCAACCACTCACGCACTCTCTCTGCAGTAAGTCGCTCTTACGCTCTTGTGTTCGTGTAGAACTCTCAGCCCGTTTTCTAATATCACACGGACATAAAAAGAAAGCACCTTCTTTTTACCTGAGGTAACATAAACCTATAGCGTCGGGCGTATCCCGTACCTTGAAGCGACGTTATC
>contig180847
TAAGTTGAATATCTCTTCTTCTGTTGGATTGGTGATGAAGTCACAGCTAGCATTTCTCTGTTGTAACAGCATCGTTATGCATGTGGTGTCATCTTGCCGTAGTTCTTCTGGGTTATACATCTTTTT
>contig111829
TGCTTTTCGATGCCTCAAAACTGAACGGATTATACACATCAGAAAAAATAATGGGAAAAGTTCAAGAAACGTACAAAAACTATTATGGACGACAAAATATGTTAAAAATACGATTCACTCAAAAAATGTTAGAGGATGTTGAATCACCTTCACATCAAATGGATATAGTTAGTAAAGAACATAATAGAGCCCACAGAGGATTAGAGGTAAATAAACAACAGATTTGGCGGAGGTATTATTTCCCTAAAATGACTGGTTTGATAAAAGGATTCATAAAACATTGTCTAATCTGTAACAAATGAAAATTTGACAGGAAACCGAACATCCAACCGTTGCAAATCACTCCTTTACCAGAAAGACCTTTTGAAATTTTACATATTGATATACTTATCCTGGAAAAGCATTACTTTCTTACGTGTGTCGATGAGTTTTCAAAATTTGTACAAGTAACAATTAATTCTAGAGCTACCTGTACCTGCTACCTGTAGTAGACGTGTTTCCTGTACTTAAGGAATTTACTCTAAAATACAGGCCCCCAGAAATTATAGTAATGGACGGAGAAAAGTCTTTCAATTCCGGTGAAGTCGTACAATTTTTAAACACCTTCAATATCAAACATTTTGTAACTGCCACTGGTAGAAGTGAAATGAATGGCACAGTCGAAAGATTTCACTCTACGCTATTGGAATTTTATAGAATTTCTTAAACCGAGAATCCGCTTATGACTCCTATAGATTTGACAAAACTTTCCTTGTTCAAATATAACAATTCAGTACACTCTTGTACTAAATTTACCCCTCTGGAAATAATTACTCCTTCAAGAAACAGTTCATCGATAATTGAAAAAGTAGCTGAAAATTTGAAACACAAGCAAGGAATTGATTTAAACCACTCTAATAAAAATAAAAAAGTAATAAAAATTTATGATTCAGCACAGGCATTTATGCAAACAAAACGTAGATTGAAACAAGTTAATCCCTATAAAAAAGTTTAAAATAAAGAAAATTAATAGAAGTACGGTTACTACAGACAATGGACAGAGAATACATAAAAAGATGGATGGATCCCCATAGCGATCGGTCAGCACGTAAAGCTGACAAAAATGGACTACGTGCCCATTGTAGCGTTCGACAGAGG
>contig106478
ACTATCTAGACAATTACGCAACTGTACTAGGTTTAAAACTGAAGATTGCTCACGATGAAGTAAGGAAACGTCTGATACAAAATAAGGCTAAGAGCAAAGAATATTACGATGAGAAAACAAAACACAAAATATTCCAACCAGGAAATCAGGTATTAATCAGAGAAGAGAATGTAAAGAAATTAGCAACACTCTACAGCGGCCCATATAAAATATTACAGGATAATGGCAAAAATGTAGTAATTGAAGATAACATAAAAACAGATACAGTTCATAAGAATAGGATATAAGAATGGCATGTATATATAAAAAAAGGATTGGGCGTGTTGTGGTACCCGACTGAAAACAGTGTAGTAGGCTAGTATCGATAAGAACGTTAAGTGTCGTTAAGTAAGGGAGTTCCACACGGGGAACTCACCTAGGGATGTATAAGTGTGCACGCGGTGGGTTCCGGCATCTTTTTCTGGTGCGGAGTCATAGTAGCAAGCCCTAAGTTTAATAAAGTTCTGTAAAATATCAATCCCGCGTGCGTTTAATATAACAGTATAAAGCCTGTTACTGTTTGTATTATTACTCTTCATGTACTTTGAGTTATTAGAACGAGCCACATCGCATTGCAAGCGAGCTATTTTCAAGGATATGGATATGGAGATGGTATTTAATCCCCCCTATCTATCCGTTAAAAAGATTTTGCCTCCTCTACTGAAATCTCGGAAAGATTTCGCATTCACACTAGCCCTCTCTGTCACATTATATGCGTGGTAGTTTTCGGTTGACGAGAGATATACCATGAAGTGCTCTAAACAAACGCGGGTAGATGAACCGAGATGATTTTGACGGAAAAATTTCGCTGACTCTGAAGTTAACTCTGAAGAAACCTGCTTAAATCACTTAAGCCGTATTATTGCACTTCTGATTCAGCAAAGTCGAATTGTGATATAAGTTCGGACCAAAAGCCAGAATACGCAGAAGGTAGCTACAAAGAACGCCTTAATAGAGTCAGAACAGAGCTTTTAGATCAAATCTCATGAACCATTAATACAAATTTTAATGATGAAAATGAAGGGAAAAGCTGCTTCAATTTTTCATAGAATTCATGCAGAAACATGGGAGGAGGTAAAGGCAAATCTTATCAAGCTATTTGACGAAAAATTAAGTTTGGAGGAAATATTTTTCGAGGTGGAAACACTCCAACAAGGAAAAGATGAAACGTATATAACATTAAAAGATAGGGCCCTGAAACTACGAGACGACATTATCACTCATGACCATAATGCGAATCAGGATTCTTATGCAATAAAGAATTTGCGCATACATTTTCAAGCTGGATTAAAGGATAAAAGTCTTAAAATATATGCAATAATGAATAAGCATCTTGACTTTGAAGAACTGTTGGAATTTTTAGAAGAAGAAATAGTTCAGCTCGAACAAATGCGGAAGATTGAAGAAAGATTGACTCTGTCAAAATACAATGAACCAGAAGAGTCCAAAAATACTATTTTGGAAAATGGTATTTCTACCCCAAGGTTCAACGCAACCCAACCTCCATACAGATATAACAGATCATGGAACACACATAACACAAGCACTAGCGATTTTGGAAATCCGCAATTAAATAGCACAACAATTAACCCAAACACTTCCAATATCAATGGCAACT
>contig186136
ACCGAGCCTGATGGAAAGTGGGGTTTACGACTATGATAACCTGCAGAAGATGAAGAACATGGTCTACGAACAGCAGGACAAAAGAATCGCGTCTTCGGTGTTACACAAG
>contig141813
ACATTTCTTCGCACGCAGCATCACCGGTTGTAACGGTTCTCCGGTAGGTGATTCCTTCCCATGTTCCACCACATCCTGCACGTAAACACGGGCTAGGGCAAGTCCTCGGCAGAACTCCGTGAGATTAACACTTTCTAACAGATAAACTGCTTCCAGAGAACGGTCTCTATTACTGGTCATTACAACGGCCCGGTATTCAACGCATTCAACCTCAATTTAAATCCTAACAGCTGTGGGTCGTAGGTGTGAGACTCGCATACAATGTACGCAAACGATGACGAAGCTTTTGACTGTCGACAGCACACAAGTAGCATGGCAATTTTCCCGGAAGCGATGTTGAATAGGGAAAAGTTGGGATTTGTCTAGGGCAAGGGGG
>contig145708
GGGAAATTCTCCTTGTGTTGTCCGCAATGTGATGTAGGAGAGAAATGGTTTCACCACAGTACGGACCAATCTAAAAAATTAGTTTCTGGTTCGTTCCTGACAGCAGGGGTTACACTTGTTAGATTTGTTTCATTTAATGGTGGTGCCGTTTGGACATATTCAAGCGGAGCATCC
>contig113745
TCTCACATAAGATGAGCTTAGATGAAGAGTGGCAAGCATGAATCCTCCTGAAGATCGCATTCAAAACAAATTTGCCGTCGCATGTATGCTCTGATTATTACAGGCCGAATGACTTCACACTCCCACGACTTAGGGAAAGTAATTGAACATTTTAAGCACGATCAGTATTCAAACCATCGATTTGGTTTGAAAATTATAGCAAGTGTAATAAATTACTTGTGATGACTGCATAAGTAGCCTGTGTCAATACTCATTTGCAGCAAATTTTTGAAGAGTGCAAAATACATTGGTAAACAGACATTGTAATGTAATGCATAATTAAATTCCATTTTCCTCTTAGAACTTGTTAGAGGTGAATAATTTGTTGAGGGTCGAAACGTTGAAGTCGAAGGCTTAATTGCTCTGGAGTCACAATTGCAGGAGCATGGAAGTGTGATCCATGTGTTTTATTGAAAATGAGCCATAAAACGATCCACGCAATTCTTCACAATGATAGACTGCTCTACTTGACTTTAGCAGCAACACTGTTACCAACTGTCACGAGATAGGAACAGCAACAACCAACGCCTCTGAGGTGATGTCATCCAATAGCGTATTGACACAGTTGTTGAAGGTGTTTTGGGGGTTTCAAAGTTGCTTCGACAATAGGAATTTCGAAATAAAGGCCTCTGGAAGATTTACTCGCTCCATTGGATCTTTGTTGAATCAGGGCTTGGATTGCACTTGAAGCTGCGATGTGCGTTGAAGAATTGTAACAACGGTAACGAACAATGGTAGAACAATATTGTGGCACCTATTTGGCGAAGTAAAAATAGACCACACAAAACGAAGACGGTGATCAGGTTTTGTGTGTTTCGGTTGTCTCGTCAACGAGCAGGATGTTATTCTTCTTCATGACATGATCCATTTATGATAACTACATGCCGCAGGCTCGCCGGCCTATCGGATGGGAGCACGGTTTGTTGTCACAGATGTTAAAACGATGAGTTGCAAATTTGAAAGTCATCCTTAGCTC
>contig181649
TTTACACGTAAAATAAGACACTTTCAGGCTAAATACATTGACAAAGTGCTATTTTTAACAATTTTAACAGTATTTACACGTAAAATAAGACACTTTCAGGCTAAATACATTGACAAAGTGCTAT
>contig118347
CCGGGCCAGTCATTGCCGGGGATGAGAATGGTGCTGCACTTCGGCGACGCGATTGGCCACAAAGGTCTTCCAAGTGTTTGGGGGAGACGCAATCCAGTTCAGTGTGACGGTAGAGTCGGACCAGAAGACGGAGTCGGATGCTTCGAGCTGTATCGCTTTCCTGACGCGGTGGTGTAGATGAGCTCCCAAAACAGCAGCGCTAAGCTCCAACCTCGGTAGCGTGATGCGTTTAAGAAGTGCCACCCGGGACTTAGATGCTAGGAGCCTGACTCGGACCTCTCCTGACGCGTTCTCACAGCGCGCATAAACGCACGCGCCGTAGGCTGTCTCGGAAGCATCGGTGAAGGTGTGGAGCTCTGCTTTAGAATGGGGTAAGAGAACATAACGATTAATTTTACATTCTCGAAGAGAGTTCCAATCGGGCTGAATCGCCTTCCACTTGTTGAAGATGACATCGGGGACGGGATCGTCCCAGACGGATCTCAGTAGCCACAGCTCTTGCATCAGCATCTTTGCGCGGATGATAATCGGGGCGATTAATCCGAGTGGGTCATACATTTTGGCAGTGCATGACAAAATGGATCGACGGGTAAGTGTGGTTGGTTCGTCACAAACGTTGGGTTCGGAGCACAATTCATCAGATTCAGGTTTCCAGGAGATGCCAAGCGCCTTCACTGTCTCGTTGGGAACAAACTGGTACAAGGACTGCGTACCGATTTGATCAGCACACAAACCAGACAGCACATCGAGGCGATTCGAGGTCCATTTGCGCAGTTCGAACCCACCCTTGGCAAGTACACCAGCAAGCTCTTTACGAAG
>contig147019
ATTCAATTGAATCACGAGGAAGACGTTCATAAATTTTGAAAATATTTTCCACTTCTAAAATCCATCTTGGAAGGCTAGATCCGTGTCCATGGAATTCAGGAAGGTTATTTACAAAATCTGGCACTTTACCTAACTGAATGTATTCATGATGAGTCATGGTGGATGGTACAACTGGTATAGAACTAGACTGTTCCTGCGGATTCATTATTCTATTTTTTGAGTGGATTTCAAAACGTCTAATTTTACGAAAAATGATGGAGAAATCTTATCACCTTCAAATCAAATTTTAATTAAGAGAAGTTCATTCAATCTAATCTGACTTT
>contig131829
CTCACAACGCTTGTTATGGACCAATTGTTCCATGTGAAGCTTTTGGCTTCTAGCCGTATTTGATGCATTTCGCTTCTTAAATCCATATGCATTGTGTGTAGATGTTCTAGAGTAAGGTTCAGCATGTGGTTCTTCGATGTGACGTTTATACCATAAAGCGGAAGATTCAACGGCGATCCGTGAAGCTCAGTTTGGCTGCTGGAAATCTCTTCGTCATTAACGAATATGTCACATGATTGGTAGGATAGGAGAAAAGATCCTGTCAAGTTTCTCTTCTTAATACCACATGTTGTTTTAATAGTAAATTCTGCCGCTTAGTTGATCAGAATGTGTGTCCTATCGAGTTGGAGAATTTCCATCGCTGCTGGGTTTGTTATGAAGTCACATGTTGCTTGTTGTCCTCTGAGTATAGCTGGTACGCGAGTATAGCATTTTCCGTTATCTTCTTGTAGTTGTTCTAAGCAGTAAATGTTCTTGTTAAAGTTCGGGACGATGAAAAGTTGTG
>contig147381
TCGCTCGAACTGTTTCTCGCGCCCCGTTTTGGTACTGATATGCAGCGCGCATTATAAAACCGTCTGGAAATCCCTGCAAATTTTTGTTTCTCTCTTTCTTTATTCGCTCTGGCATGAGCACGCTGAGCGACAGTCGTGTTCTGAATGTGATGGAGGGAGGATGCCGCACGCGCACGGATAAGCCGAAGCGCATGACCGGGTGTTTGAATGCAGATGGATTGTTCGTGTTTTGCGTGTAGGTGAGCTGCGGTAGCCTGGAGTTTCACTCGGTGATGATCAATTCGTGTTTGCCGCTTCCCGTAACATGTTTTCTGCGAGAG
>contig160575
GCAATATGAACATGAGATCGGCACCATTTAAGGGTGAGACTCGTTCGAATCAAATACCTAGACCAAGAGATCTACACGTACCATCTCCCCAGCGGCACAGTTACCATAACAATAATGTGCATCAAACACCACCACTACCCCCAAGATATCGAAACTTCCAAGGAAACCATT
>contig146412
TCAGATGGCACCTCATTGACCAATCCATAACATTTGATCGTTTCATGTAGCTTATTGCATATTAAGCATTTGCTTGCTTCTTTCGAATTCTGTTCGAAATCCTTACCCCTTTTGATTGGTTGTGTTAAACCTTTGTATGGGAGTTTTTGTTCGTGGAGATGAATGCCTCCACGTTGTGTATGTGCAGATGTTGTTTTTAACATGTTTGCCGCTTTAGCGAAAGGTCTCAGCCAATCGCATAGGTTTTCTAAAGTTTGAACCTTTAACGGTGATTCCGCTTCAGCCATATACTGGGCTCTTCTTTCCTGAATTTGGTGTGGTAGCCTAGT
>contig132761
GGTCTTCTACGTCGATGGCAGATATATCGTCGATGGCAGATTCAACCACATCTGCCACATTTACCACATCTAAAAATTATAGAGGATATCAGCACATGAATCACAATTTCATCTAATCCTAGAGGCCAAATAGAAGAAGGACTAAAACTTTCCATGAACAGTTTGGTCAAAGGTTGACACTCCGACAGAGTCGCACTGTTCTCTGAGTGCTACTATTTGCCTTTTCCTTCTATACAAAATGCCACTTTTTTTTAAGTAACGTGCGTAATTTTCGTGTGACATTTCACTACAACCAATTGAAAAACAAGATCATAGTTAATTAAGTCAAAAATGCACTTTTATAAACAACAAAACCTACACCACGCAACATGCACCAAAGCACGCCTACAATTGTCAATTGACGAAGCAAAATTTGTCAAAGCATTCTTCGATGAATCAAAAAGGCATCAAACTCTTCCGATGCCCCTCGTTGGCTTCTCGAAGAAAGGATTCA
>contig126283
CTCGCATTTACGTTCGAAGCACCGTTCTCTTCAACGTCTGTCCAAAAACTGCCAACTTTTTGCTTTCTTTTCTCTCTTGTCTGCGTTCTTTCTCTGTTCTCTCCTGTTTCGCCGAGATTCTCCTAACTCTCTTGAAACAAGAACGTCTGTTCTTCTAGTAAGCTTTTTATTTGCCTTTATTTTATCCCTACTCTTATTTGGCCTTTTAGATTGGTAACGTACATCTTTATATATTTTTAATCTACTCCTTATTATTCTATTCTCTACATTTTTTTTTTATTAAACTACACTTCAAATCTCTACAGTTTATTCTATTCTCTACACATTGTTGTTCCCGTAGCAACAACATGGTGGCTCCAGAGAGGAGGTTACAGTGTTCGCGCGCGTTGTAACTTCACCCGATCGAATAACGTGGTCGAGGCGTGCTGTCGCCTAAAAGAACAGCAGTGAAATTCACCTTTCAATCGTGTGGAATCGTGGAATTATTCGACAGAACGATTCAAATCGAATATCACAGCAACAAGGCGCATTAACGTGAACAATTACGGTTCCAACTGAAGTGTAAAAGGCAGTGAAACATCACACGAGGAAGGCAGACAACG
>contig149120
TCCTGTCTTATATACTAAAATTCCGTGGGAAAAAGAACATGAAATAGCATTACATCGATCTCCTTTTCCTAATTTGGTATGCTGATGCGTTGACCCCTGCCAGGCGTTGGCTAGTGTAGGAGGTCTGTAATGTTACAATGTCTGGCGATTGTTACCCTATCGTTTTATGACCATGGGTAATGCATCGTGCATCTGTGGTTCAAATGCGTATGCCTATTTTCCTATTGCCTATTGCCTGCGCGTCGTTTATTCTATTCGTCAAATTGATCTTTCCTTCACTGCCCTACGACCGTGCCTTGATCATAG
>contig118554
TATTGATGAAATTTTATTTAAAAAAAAAGTTTCTTGTGAAACAGGGATTACAATCAATATTTGAAAGCATCAATAGATAGAGATGCTGAACGGGATAATTTTTTTATAAATTTGGTTCAATTATTTTTGGTCTTGGACTATGTGTTTTTATTCTAGGCATAAAAGCCTATTGAGTCATACCAACAATAGAATGGATCACTAGACGTATTTATGTCGCGTAAAGGAAAAGTCAGCCCAGTCGGGTGAGGGACAACGTTACTTACCGGACGGATCACTCATACTAAAAAGCAAGCATCAGGTACCAGGCGTCTCCATTGGACACCATTCTTTGGCCAACCTGCTACAATGCAAGACAAATGGTCGCAAAACTTGCAATATTTTTATACTCATAATGGGCTTAGTAAAATGAATGAAATTTATTATTATATTTAGATGTTAACTTTCAATTCATCTCCAATTGTCATTTATTTTACAGTTGATATTTCATCAAGATATTTTATTTACAGTTGTAGGACAATAGTCATAATGCCATAGAAGCTTGAAAAATAACCAAAGCACACAATATTGGTAGTTAAAAATAAATAAAAAATAAATTGTAAAAAAAATACGGTTTGGGATTTGTGCTCCAAAAATATCTAATACCCTTAGTGTTGGCTACATGTTGTCGTCAGTTCCTAAAGAGAGCTAGCAGCATTTATGCGCAAACTAGTTAAAGACATCATTTCAAACAAAAATTCTTCTATCACTGTTAACTTGGTCAGTACGAAAAATCCTTTATACAAGTTTATCGACCTGCACCTACATGGCTGAC
>contig129684
GACCACGATAGTGAGTTAAACTTTAGCATAATGCGGCGTTAGCATAAAGGATATGTAAACACAAGCTGGAAAGGCAATAGTTAAACAAGAAAGATTGATCTTTCGTCTCATTCTAAGGTACCCCAAAATAAGTATATAAGAAATCAACTTATTCAATAAAGAAGGACACAATTCTTAACCGGCAAACCGTACACTCGTAAGAGTTTCAGGGTTCTTTCCAGGCACGAGATCCGAAATAATCCTTCCCTCCGGAGAACGGATTCGACCCCTCAGCGGTGTTTACCACTCCAACAGAAATTACTAGGAATCGTGACTGTGAGAACCCTCCGGAAATCTCCCCTTGCTCCCCTCCGAAGACCGGATCCGACACCTCAGCGGTGTCTACCACTTCGTCGAAAGCTAGGAGAGAAGCCAGTGTCCAGGCGTTGGTCAGCGGAAGATTCGACCTCCTACGACCGAAGAAGACCGTCCTCCCTACGGAATTCGGGCCGGTGCTCTAGTAGTACCAACTGCTCCGTCGGAGGAATTGGAATCAGGTCCA
>contig100171
CGCGATGAAGATTTAAAAGGGATTTGATTTTGGTTTTTCTCTTTGTTGCACAATTTATTATGCAGTGGAGCTCTAAATTACAGTAGAACAGGTCATTTTTTCAGTTGTTTGCATCATTTCATTTAGAGAATAGGTGGGAGAAAAATGTATCTTTGCTATGTCTATGAAAGTAAGACACGCTATTTAAGTATTGACAACCGTTGTATAAATGTGAGATGATGGAAAATGATCTGTCAAATTGAAATGTGCTGTTGGGTGACTGAGTTGATCTTGATTTGTTTAATTTCAATCAAGATATTCGTTAGGTGATTGGCTAATTTTTCTCAAAGTATATTTTCATTTCTTGCACCTTGCATAATTTAAAATGAAATACCATGAAGATGGTTGTCGATCCATATAGTAATTATTATCATAAGTTAAGCTTTGCTCTGGCACCTGTTATCTATTGACCTATCCTTCTTTGGCTAATAAGTTAGAAATAAAATTTGATGTTGAAGATGCTTGAAGTTGGTACGTATTATAAGACGCACTCAAAGGTATTAATAAATTAGGGTAATCTATCTAGACAGATTTCCTGAGTAGGGTTCACTATCAAGATATGGGAAAGTGACGTCAGAA
>contig109251
GTGTAGTGCAAGAAAGGTGTATCTGCATTTTTTGAATCTCCTCAATGACTAAGCCCAGGACTCGAACTATGTGGCCTTCGACATTCGGGTTACGATTTTCACTCATTCTATCAAACTTCTTGACTTCCCGGGAGGGCATCGATTTCATCGGACGAATAACTTTAGCTGTGCGCGAGGCGTACTCCCAACTAAAATACGAGTTCCATAGGATCAATGCGGCGTAGACAAAGTAACTACTAGCCAGCAGTGACCATTATAGAGCCCTTCAGAGAAGTGGAGCGCGGCGATCTCGTAGAATGAACCTACTTTTCTTACATCGGTACAATCGTTACTTCAGATAACAACCTAAGCAGGAAATTCTGGTAGTGTTCACTATGAATCATTTATCTTGCCTACTCCTACCAATTCTAAAATCCAATCATGTGCTATTCACTGACGAGACAAATTTTACAAGGCACGTTAGACGCTCAAGAAACATGGACTGTGACATACTTAATTCATGCATGTAGTAGCTTCCGTTACGTATTTAACACTTGACATTTATGCGTTCTGACTGTCCTATT
>contig167955
CTACGTCACCTACGACAGCAAGCACGACTGCTACCAAGAGATACCGGTGAAATACAACAACCAATCAATGTTCATGGCGCCGGTTACCAGAATACTACAGCTGAGAGGTACTCAAATCGATTGCACACCGTTGCTGCCCGCCAAATTCGCTATCGGGGGAAGATGGTATACCATCTATATA
>contig132767
GACACCACGGTCGGTCAGATCAGCGGAAGCATTTGAAATCTCGGAAGAGGAGGAAGATGGCGAATTCTCCGATGCCTCCACCCTGGAGCAGACGGTGGTGGCGTCGCAGGAAGCAGAAGGGGAGACATCTACATCTGTGGTGATCGCTGAAGGCGGAGAAGCGTCTGCGCTAAAGTTTCAGCACAAGATGCTGGAGACCCTCGCCAAGCAAGTAGAGACGCTAACTGAAGAGCTGCGACTCAGCCGGGAGCGAGAGTTTGCTCTGAAGTGCACGCTGGAAGCGCTTCAGGAAGGAATGCGTTCGTTGACGGCACTACACTCCTCGGCACAGTCTGGTGGCCAGGGCAGCGCGAACCGAGCGAAGAAGACTTCGCAACAGCAGCAGCAGCAGCAGCAGCAGCAGCAGCAGCAGCAGCAGCAGCAGCAGCAGCAGCAGCAGCAGCAGCAGCAGCAGCAGCAGCAGCAGCAGCAGCAGCAGCAGCAGCAGCACGCA
>contig116829
GTGGGCTGGAGGTCCGGATGGTACGGAACAGGTGAGACAAAAGTTTTAATTAAAGATTAACGCTAATGCTTTTTAATGAAAACGAAACCAAGACCTTGGGGTCGATGGAGGTCGCCTTTCGGGTAATCTATGCACGGCACGAGCCAGAATTGTGGCGGTAGTTTAGCAATTATGAAGGGAAGTGGATTAGAAGGTGCTTAGTGTTGATGAGATTTTGCCGCGTTCGTGTGTGTGTGTGTGTGTGTGTGTGTGAGCGGGGTTGCAGTTGGGTTCGGAAAAGTTGTGCTTTATTCTATTATGATGAAGTTCTATTAGGCTTTACTTCGGGATAAATTGCATCCGAGTCTCTTTGGATAATTTTGTTATGGGAGTTAACAGTATAGAAAATAGAAATAGCTAAAGATGGTACTATTTGTTGGAACTGGTTTAAATGTAACGGTGATAACTAATGTAACGTTGGTAAAGTATTTTTCATCATGCAGATGATTCAAGAGAGCAGAACGTCTCCCAATCAGTCTGATGCATTAAAAGCTGATATTTTTCAAACCACTTATCTGAGAACGGTCTGTTAAGGAAACTGACCTGGCTTTTAAAAACCGAATCCAACCAATCATTTATGTATTATTGAGATGCATATTACTTAATTGTATGATCAGAAGGAAGGATTTCGAGTTAATATTTATGTATAATGAATGTGTCTGTTCTGTAACATACTGTTAACCACGGTTGATATATTGTTTGGTACCACTATACAGTAGTGGATGTTCAAAATTGGACACTTGATGTTTTAGCACTCTTCAACTTTGCGACGCCTTCGTTTTGATTCATGCGCTGCCTTTCTATTAGCAATTCTGCTCTT
>contig110161
TTACTTGGCAGGCAATTAGTTGCTTTAGACTGAAATGGATTTATGGTTAACGAATGCGTTTCGGGCGCTACCCTACCTTTGAGGCTTTCGATAATTGATTCAAATGTTTAAAATTCTGATCGGCCAATGGAATATTTTCCATATAAAAGGGCAAGACCATAAAAATATTTGAATAACGACACAAAGTATTAGACTTCCTTATGGCTGACGTGTTAAGACCTAGATGATCCGTGAGGACATTTTTTTTCAATCCAACCTTGTTAAGTAAACCATAAAAATTGCTCAAGGTTATCAAGAATCTGAGCTTGATAAACCTACAAACAAATTTGATAGTATAATGTGCATAAGGGCACAAGACACACACAACAGGACCGAGGATCAACTCCCATCTGGACCGCCTCGCCGTACGCAGGACTAACTACTTTGGGGTCTATGGGTGAAAAGCAAGTCACAGAGTGCCAGAAAATAGTAGGCTGAGACCTTTCAAGATAGTAGCGCCAATTAAGAGAACGAGATTTTCTTCCAGGTGAGGTGCATATGAGAAATAAAGTAATCGAACGTCCAGTCTTCATGCCTAGCTTGATCGACACACCCGATCGTATCCCCTAATTTAATGTAACTGATAACTGGTAGCATTTTCAGTTAGTTTTGCTTGACCGATCAGTAGAGTTGTGTTTTACTCACATGAGGCCCCATAAATGCTACGAATGCCCCTATTACTCTCTAGTAAGCATTATTGGTCGTCATAAGATACGGCCTTAGGATAATTGAAAGCAAGAATACAAGATCTCATATGAATCCAATACTCTTGAACAAAGAAACAGGATTTGAACAATGTCCTTAGAATGACATTGACTGAAGACTTGCCTCGATTCCCAACAATTTTTGAGAGACATGTACCACCTCCTGAAGAAAACACTTCTTTATGTTTGGCTAATCAAGCTACTTCAAGCACTATTCGTTCAAATCTCATCAAACCCCACAATACAATTAAATTAGCACAACGTTTTCAAAACCAAACGAGACCCGCAACGATCACCCGGTCCCGTCTGCTAAGTCCTCACATCCAAGCACATCAGTCACAAATTCAATAGCTCACCAATGCGCTCCACCCCTGGGCAAGGGGTTTAAATCATTTGCCTCACTGGAAGGCGTTCGCATTGCAGGCGGGCGAGCGGATGGATCCAGTGGCTTAATCGCAGATAATCACCCATCGGCGAATGCGTATCCCAGGCGAATCCCTGAGTAATCCACCCTC
>contig71950
TCCGACGGTGCTCCAATGTTGTTGCTTCTTCCGAAGTATAACAATGAATGAGCAGCAGTGGTGGAAAATGAAAGCGAGACACCGTCGAACGGCACATTATGTGGTGGTCTATGGAAATGTTTCGTCTGTGCTATAGTCGCCCCAAGTTTTAGCGGAAATAAGCCGATACGAACCATGTGCGAATCATACGATTAAAATCATTAGTATCAGTAAAATATTAAAATATGGATCCAAAAATTTTAATAATTGCCCATCTACATCAGAAGAAAAAGTTTTTATTGGAATATGATTGCCCAAACTTATTTCCGATTGCTAGTCCCATAGTGCATTATGGACACACATTTGCTCATTTTTCGACTACAAAAAACGGCTCGCAACGAAAGAAATACAATGATAAACGATTTTTCTGGTAACAAAAACTTAAAGCACAGTCACATAAAAGCTCTTCTAATGTTTCCATCATTTGAAATTGCATACCAAAAATTATTTTAAAAAAAATAA
>contig137265
CGCGACGGGCTTTAATAGCCTGCGCGACTGTCTCATTCCACCAGGGGACATTTCTATTGGAGGATGTATTACCTTTGGTATGGGGGATACTACGGGAAGCTGCTATTTCTATGGTTTCTAAGAAGCGGGAAAGGGGAGGATTTTCGTCAAAAGGTAGATTGAAGCGGATTTCTGTTTGATACTTTTCCCAGTCAGCCTCCTCATACTTCCAACGAGGACGTACGAGAGATGGCTGGGAGCGAAAAGTACTACGGATAAAAAGTGGAAAGCGGTCGCTATTGTGTGTGTCTGTGTCAACGTCTATGTGGAATTGAGGTGCCATAGAAGATGACACCGCACAGTAATCAAGGATAGAGCTACTTCCGTCGGACGGAGAAACACGGGTTGGGGTATGGTTGTGGAGGATCAGGTCAGGAAGATCGTTTTGTAT
>contig149211
GTTTGGATTGTACCTAAAAAGGACGACGCTTCAGGAAAAAGAAATTCCGTATGGTCGTAGATTACAGGAAATTAAATGAAAAGACAATAAGCGAAAGGTATCCCATGCCTGAGGTATCGTATGTTCTGGAACAATTAAGAGGACAACAATATTTCTCTACTCTTGATTTAGCTTCTGGCTTTCATCAAAACAAGATGAAACCGTCCGACATAGAAAAACTGCATTTTCTATTAATAACGGAAAATATGAGTTAACGCGAATGCCTTTTGGATTAAAAAACGCCCCGGCGATCTTTCAAAGA
>contig71500
TGGTAAGGGGAAGAGCATGCACGTGAAGCCGCTTCACCCGGGCGTTTGTATACATATGTGAAGATTTAATTCTTCGCAGAACTTTGACGTATCTTTGTGTGCCCGGTATGTGTGAGATTGTTTGAAACCTCCGAAGGTGAGCTTGTACCGCCAGGCTAACAATGCTTTGTGGTGGGTTGTAATGTTGAGTGAACAATAGACATTTTCCGAAGCAAAACATGTGCGGTATTGTTCGCGCGGCCTTGTTGATTGGGAATTCGAGTGTAAAATTGTGATGCGTTGGAGGGTGGAACAAATAGACAGCGGAAAATCATACGCTTCCGACATTGTGTAACGTCGGTCGTATTGCTCATTAAACTGCCTGAA
>contig115627
CAAGGAAAGTTTTATCAAATCTATAGGAGTCATAAGCGGATTCTCGGTTTTAGAAATTCTATATAATTCCAATAGCGTAGAGTGAAATCTTTCGACTGTGCCATTCATTTCACTTCTACCAGTGGCAGTTACAAAATGTTTGATATTGAAGGTGTTTAAAAATTGTACGACTTCACCGGAATTGAAAGACTTTTCTCCGTCCATCACTATAATTTTTGGGGGCCTGTATTTTAGAGTGAATTCCTTAAGTACAGGAAACACATCTACGGTAGCTCTAGAATTAATTCGTACTACTTGTACAAATTTTGAAAACTTATCGACACACGTAAGAAAGTAATGCTTTTCCAGGAAAAGTATATCGATATGTATCGAAACTATATCCATTTGATGTGAAGGATATTCAATATCTTCTAACATTTTTTGAGTGAATCGTATTTTTAACATATTTTGTGGTCCATAATATTTTTTGTACGTTTCTTGAACTTTTCCCATTATTTTTTCTGATGTGTATAATCCGTTCAGTTTTGAGGCATCGGAATGCGTTTGTAAAATATTTAATAAATTCCTTTCAGTCATATCATTTGTATGTACTGTTATTATCTTAAAATTCGAAAAGAGATTCTTAATTTCTACGTTTTGATTACCTTCTTTTATTATGACTTGATGCCGAAAAGCATTCAGAGGTCCTTCAGTAGATGGTATATATATCGAACCACAGCCGGGTGCCGAATGCTGGGTTGCTGTCATAGAGCAGCAAATCCTACTCAAGGCGTCGGCCACGACATTTGCTTTTCCTGGCTTGTAGATTATTTCAAAATCGTGCTCTTCGAGATAAGATATATTTTGCATTAGTATTTTTCTGTGAAAGTGTAAATGTAAGTGGCTGATGATCTGTTACTATCATAAATTTAGTTTC
>contig108966
TCCTAACGCTATTTTTGTTTTAGCACCGATCGCATTCGTAAACTAGGAAAACCCTTTCAATTAAACAACAAATCTGTCAACCGTCACTGATCATTGCACATTGCTTTCAGATTCTTGGGAGGTTTGGAAGAAGTACTAAACTCGCTGCTGCTGTCATCACTAGATGCCGTCGAAGAGTTTTTTCTAAACTGTCCGCTACAGTACGCTGATGAAAACGTCGATCGTGATTCCGCATCCGATTGTGATACGTTACTTATCGTGAATTACCTAACCAACTTGCTGGTAAACAATGAAACCACTACTCTAATCGTATTTGACCTCTCTGCGAGTCCCGAGATGCATCAGTTTCGCGTATCGTAATATTACGGCTGCTGGCGTACCTGAGAAAAAGGAGCGATTACGAAAGTACTTGCAGTTTACGGCCTCTATCCTCGCTAGAGTTTCATGCAGTAGAGATAGCTCTGACAGCAAACAACCGTTCTTCCCGCACGTCCTAGTTGCTCGGCTCGGATTGTAAAATCGTTTCAGGCACACGATGCAGTAGCGATTCATCCTCTCAGACTTCCAGTTTTTGGATGCTTCCGTCGGTACAGTAACGATCGCGCATAGCTCCCCAATTTCGCACTCTGCAGCAAAATACAGCTCGAGTCTGGCCCGCACTGCGTTGAGGGAACTAGAGGCTTCGAGACACTGCAACTTACGGATCACGGACCAACAGCAACCGATATTCGTCCTTTGGTTTGCAGTGTTGTACGAACAATGGGCACACTGATCGCATTTCCCGCAACCGATCTCTGTATCACACACGGTTTCACCGACGCACGCAGGATGATACGCCCGCCTAAATGTCTCGTGCTGTGTGACGTTTTCCGATCGCCGCCTCGAACAAACACAACACAAAAAATCCTCATTTACACCTTCGGAGGCGTTATCAGTTCGCGCTCTATCAACCGACATTATTTAATCCGAATTGCCTCAGGATGTTCACAAGGCGGTGATAATAGTTAATGTCCAGTGAATCTTTCACAAATCCGAATTACCTCAGGATGCGTACACTTTGCGGCACTAATAACACACACGTATCCGACTTTCCTCAGGAGTTACGCGCACGGTCCCAAGTGCATGTGAAATATTCGTTAATATCACTAAAAGTTTTCACGATCACTTATTAAAGTTCGGTGGTAGTCCAGTGAGCTTTCACATATCCGAATTGCCTCAGGATTTATACACTTGCGGAACAAATTACACGGGCGTATCCGACTTTCCTCAAGAATTACGCGCGAGGTCCCGTGTGCTTGTGAATTCTCACTCGAGAGTGTAAACCACGAACTGTTTGGAATGCACGAGAACTAATTTTTAAAA
>contig125758
AATTCGAGCAGTCCAGAGCTCTCGGTAGACGATCTGATGTGATTCCTGCCATTTTGTTCTTTATGTTTTACCACACGCGATACACGACTTTTTATACGTTTATTCTTTATAAACGACACTTGATTCCAAGATTCCAAGAGTTTTAGTACTTAATAACGACTGTAAGGGAGTTCTTCTACTTCTGACACCATGTAAAAAGTGTAGAATACTGTTTATTTAACTATTTCTAGACGACCCACATACGTGCGTGGTTTCCCTGTACAGTTACCGTTAGCGTCTGCCTGACAGCAAGCTAGCTGTCATGTCCAGTGTTGCCACTGCTGCCTTAGATGTCACATGCCAGTGCTTCCAGCATCCTAACTTATTACAGGTATGTCGATAGAAAACACGGCCTCTACGGAACAAAACAAATCCTCAAATTGAATCCCTTTTTCTCTAACGTACACGATAATCATCTCCGGTGGTAGGGTAACTTAATTACTTCCTTTTTCACTATATCGGATGCCAGGATATAGCGCTTCAGCTGAAAATATTCAGTGACTGGAATTTGCTCTGCCAGAGCCGGTCACGACGACCACGTGATGGAACTGTGTGATGATAAGTAGCAACTGCTTCCAT
>contig162089
CATTCAAGTTATAGGAGGGATCCAAAGAACGAAAAGGGTTCCATATTCGGCTGTTCCTACTAGATGGTTCTCTGATGACTGCTCCAAGGAATAGTTAGACTGCGTCCAAAGGTCTGTAAGGGGAATCAAAACGATACCCTCGATGAATAGGGGTACCAACTGAGTACGAAATGAAGGTCCCCATAGTTGCCATACAAGTTATAGGAGGGATCC
>contig73945
ATTTTGGTGTTGAGAGACATGAACCATATAATCATTTGAATGTGTTTTCTTTCTTATTTACTGTTTACTTGTTTGTGTAAGCTTTTGGAACTTTTATTTGGATATAATTTTGTAAAATAAATACATGTAAATGTGTTACATTTACAAGCTTTTTTATATCCCCAAAGTTTTCTTATGTTAATGATTAATGCTTTGCTGATTCTTTATACATAGATCAATCGTTTTTTAAATAAAAGTATGAAAAACCTCTTGTTTTTCTTCTTGAAGGATGTTCTGGTGATACTGCTGACAGTGTTTATTTCTTTTATTCTATAAGAATCGTATTACCTGACCGTATTGGCTATGATGTTTTATTTTGTTTACATTAAATTTTATTTCTTTTTCATAAATTTTTAATCACAAAACAAGATAAATAAGCAAATTTGATAAATAATCTATACATAAAGAGTTAACACTAAATTACATAAATAAGTTCGAAAATATGTTTTTTTCCGATAACTGAATGGATTTATAAACCATTTACTTTTTAATATTCTATTAAAATGACATGGCTTTATAACACATTCATATTTGTACAATCTTGACACTTATCTGTCAAAATTAAAGAGAGATTCTTAAAAAGTCAACACATTTTCTATTTAATAAAATATATTTTTCCTGCTTAATTTTCTTAAAAAATTTAAACCCCGAGAAGTCTCGTCCAGCCATTTCTGGCGTTCTTGAATTAAAAGGAATACTTTGCCCTGGCCAATTCTTTTTTATTATCGATCAGGAAAGGGTTTACGGTATTGCTTATTAAAATAATAAACCTCTGAATATAATTCGCTTAAGCCAGTCAATTAATTATTTTTGAGCGAATCGACTCCAATCTTCACCATTTTGGATAAGATATTTTTAATTTGTTTATGCTAAAAACGCTTAATCTAAAGCTCTTTAAAACACAAGTGGACAAATTCCTATAAGAAAAGCTCTACAGTAATCAAGTTACTCTAATGAAACAAGTGCTCTATTTCGCTCCACCATCCCCTACATTTATGCTGAACCGAAAGCCTTAACT
>contig121048
ATCACCAGAGAGGCTTTAGAGGATTGAAAAAGTCCGCATCGCTCAGCATTGAACTCTCTTAATGAGCTCTATTTTAATGCCGGTTAAACTTTACTATCACAAAGCATCTGTCTCCAAAGAATATGGAATACTCTGTCTACTCTCCTATCTGGATCTTGAGAGGCTCTGACGAGGAAACTACATGGACTATAATCAATTCAGATTATGGGACACACTGAAGACACAGATAATTGAGACGCGTGAAGCTCATCATTGTTGCAGAGCCTTACCAAGAAGGTCGAGCAAGTGACACAAAAGCCTGGGGGACATAGGTGATCGCTCGAAATCTGTGAAGATGAGCCTGTCTAGGATCAAAAGTTTCCACCGACAACAAACACGGACGTCGAGGTGAGGGCTAGGGTCCTTGATGCGAACCAGTTGCAGCCTGCATGTAGCCTGAGAAAACTTCTCCACTCCAAACTTCTGTTAGGGCTCTAGAATTCGCGCATACATCCTTTACAAATGGACCCTGACATCTCTGAAAACTGACAAAAAGCCACCAGTCACATGCTAAAGGACGATGCTCAGTTCGATTTTTGGCATGTATTTTTGTTGAAAAACTATCGAGCGCCGGTGTACCAGTCATGTCATGCGAATGGCACTGAACGACCCAGCTCGTAAAGCATTTTCGATCCAAATTGAGAAAAATCGCCAGCGTTGATGTTAACGCCAAAAAGCCCGGGATTGACATT
>contig131545
ACTTCTTTTTTTTTCTTTCAAGCCTCGTGTTTATTCATTAATTCCATTTTTTTTGCGGTAGTACATAACATTTTCAGTAGAAACGAATACAAAACGCGCATGAACAAATATTGGTAACAAATAAACAAACTCCATTGCCGGCGGCCTTCCCGGCGAAAGCGTAGCCACCGGCGGCAATGGCGTCCCTCGCTACATAAAGTGAGGGCCCGCGCCCCGCCTATCTATTCGACGTCACGACATTTAACAAAAGTGACGGAAACGAACGCTACTCCTATTACAAACGAAGCGGGCGTGCCCGCAATTCGCCATTTCTCCTTTGCTCTAACGCTAACGCTAACATTACGTATGCAAGCACGCACATGCACACATTTATATTCACATGGACACTCTCTCTCTCACGATTGGTCGGAACAAATATCCGCACAAAGCGTACACGACAAAATGACGATCCTAACACATATAGAGTACGCGCACGCTCTCTCTCCCACTGCCGGTCGGGTACGAACATACGC
>contig46678
CCAGCGGACAGTTATGTAATCGGGTTGATTTATTTTCCCCACCGTGTTCTAGTACAGGGGTCTCGCAGCTTCTCGATGCACGTATTGTACGCGAGATAATTATATTATAAAATAAAGGTTTGTATTCACTTCTGTTGGTTATCAAAAATTATTCAGAACTTTTGGAGAGCGGTTAACTAAGTTCATGCTATAGTTGTAATTTTGATTGACTCGATAAAAGTGGTGTAAATTATTGCCAAAATGTAATAGTTTCAAACAAGTTTACTAATTCGTTTACATTAGTTGTAGAGTTGGTTCGTTTTCGATCCTTTTCAGATACTCACTCACGACTAGCAGTCGTTTGAGATGTCAAACTTTCGTGCTGTCATTTCCGACAAAGGCTTGTGCCCTACAAACTGTTGGTTTCGACTGACACGTTTCATTAGCAAGTCGTTTCTACAATTACCATTACTCTTTCATTGAGTTCTTAAAGCAAACAGTGCTTCTAAATATGTTCAATCTGTTACTTGCATATACTCTACATTAGACACAACTAAAGATGAAAGACTTTAGAAGCGGTCCGGTGGCCGAGGCGATAACTGCGCCGGTCTTCACACGGCAAGA
>contig124096
GATCGTTATTGTTGTTGTAGCTACAACTTTTTTATTCGTCTTCAACGTTTCTGGGGTTGGGTTATTTCCTACTACTACGTTGTAATGTGTCCTAGAAATTCAACTTCTTTGTTTAAGAATTCTGACACATCCAGTTGAACCTTTAAATTAGCTGCATTTAGTGCTTTAAGAATCGTGTCCAAATTTCCCAAATGTTCTTCTAAGGATTTTCCAAATACTATCACTTTATCCATGTAAATGTAACACATTTTGCCAATATAATTTCTTAAAACGTCATCAATGGCTCTTTGAAAGATCGCCGGGGCGTTCTTTAATCCAAAAGGCATTCGCGTAAATTCATATTTTCCGTTATTAATAGAAAATGCTGTTTTTTCTATGTCGGATGGTTTCATCATGATTTGATGAAAGCCAGAAGCTAAATCAAGAGTAGAGAAATATTGTTGTCCTCTTAATTGTTCCAGAATATACGCTATCTCAGGCATGGGATACCTTTCGCTTATTGTCTTTTCATTTAATTTCCTGTAATCTACGACCATACGAATTTCTTTTTTCATGAAGAGTCGTTCTTTTTTGGTACAATCCAAACTGGGGATGAGGCGCATCTTAACGGTCTAATTATTCAATCTTCCAAAAGCCTCACCTCTTCTGTAAAAA
>contig121508
GTTGGGAAGTTATGGCTCGTAGAGACGACTCAGAGCAGCGATGTCGCGCAACATGCTTTTTCTGTTCATAACAGATATAAAAAGGAAAAGAAAATGGTCGCAGATTTTTTGTCAAGGCTTCCTGGAGTGAAGTGTAGGGAGATAGAAGAGTTAACTGATGATACTGTTGCAGTCATAACACGGCAACAACAGAAAGTTTCGGAAATAAAACAGAATCAGCAAAACAACACGATAATCAAAAATGTTTCCGAATCAAATGTAATGAAGCAAACAGACAAAACTAAATTCAAAAATTTCACGAACGATTCTGACAGGATACACATAGAGAAAAATGAAATAGAAACGGTTCTAAAAGAATTTCACGATGCTTCCTTGGGAGGTCATGTGGGAGTGCGGCGAATGAAAAAATAATAAAAGTTTTTTTCTGGAAAGGTATGGATAGGGATATACAGAGGCACGTAAGAGGATGCAAATCATGCCAATTAAACAAAATAGGAAGATATAACAGAATTCCTATGCAAATTACAACCACCTCAACATATCCATTTGAAAAAGTATTCATGGATATCGTGGTTCTTCCTGAATCTGATAATGGGAACAAGTATGGACTTGTAATACAGGACGATCTTACGAGATACCTCGTGGTTATACCCATGGAAAACCAAGAAACAACAACCGTAGCCAAAGCATTTGTCGAGGGAGTAATTTGTCTAGTAGA
>contig36175
CTTCCACTGTAGCCCAGGATAGCGAAATGGTTGCCGATCGATGTAGTGACTGCGCGCGGCTACAGAACAAGCTATAGTCGTAAGATTTATTTACTCTCAACCTTGTGCGATCTAAAGATTGGAAAGTTTTGTGCCTCATCTTCGCAACTCCTTTCCAGCGTAGGAGATCGAAACCGGAAAGCTCAGTAACTTCATTTAATAGCTAGCAATTACGTTTTTGAAATGGAAATCTAACGCTGGGGTTAGCAATGCAATGAATGGAATAATTATCAAGAAGTTTGCCATCTTTTTATTGCTTGTTAGAGTTCTCCCGATTTGAAGGAAACGTTGTGTTGCTTATTAAAAAGAAAAACGGCACAAAAACTCACAAAAACATAGAACGCTTACTACCAGCGCTCATCTCTCGAGCATGAAACGAAAAAGGAAAAAAAGTAACCTCTTC
>contig133430
TGGAATTGGAAGGTGTTGAGAAGAGTTTTTAGGTTTGAAGCTAGGAGCTATGTTTTTATCACATTTTCATCAGAAACCAATGTCCTTAGCGTATTTAATATATGAAATAGACTGGCAGAGGATTCCCCTTGAGCGGATGATGCTGATATAAGAGGCCTTAACCCATGATACTATACTAAGGATACACAACGAAGTATCCGCATCAAATTGAACTTCAGGCCTTTATGACGTTCAACATATTGTCTTTAAACGCAGCAGGAATATCATCAGCTCCAACAGAAATTAGAAGTCGTCTTGAAGCTAGGACGACATCTGAATACCTGAAGCAAGGACTCAGAGCGTGGCATAACAGCGTGTCTTTCTAGATAAAACAGGTTAAAACTCTAATATCTGAAGCAATACAACAGATGGAATCCTTCTCTCTATTTTTGGCCTAACGACCTCTTAGGTCATGCCTGCCATTCCTTGTCGCCTCTACCACC
>contig112195
TTCCACTTGGAAAACTGGAAAAACCGGATAATAAAAGAGTGTTCTAGTAGCAGTAGGGGGAGAAGGGTGGCTCTCTCTGGAAACTCTGATGCTCTTAGTTTTGTTCTTGATTTTCCGTTTTCTTCCACACGATAGAATCTGAACTGGCTTGTGCTGGTTGGCTTTGAATTAAACTTTCCATCTTTTCCACCAGTAGTACACTTTAATGTACGAACGAACGAACGAACGACCGACCGTCCGTTCCGTTATTGTAAAAAGGGAAGTTAATTTGTCTTTCGACCGCGTCGCCAATTATTTCGGGCGAGCGAGGTTCCAAAATTTTCACTACAAAAGAAAAACAGAAAACTGTGTGCGCCACAAAATAAGGCACGGTTGATGGGTAGAAAAAAGGAAGAAGAAGGCACAATATATAGTATAACGTGCCACTGCTGGCCGTGCCGCGCGCTAACAATTCTCATTACGCTAATGTTGTTTACTGGGACTGGAGCGGAAGGAATTACGTGATTATGTAGCAAACATAGAACAGCCGCAGTGGAAATGAACTAAACTACGACTAGGGCGGCCGAAACAAACGTGCGGAGCTGAACTGGAAAATCATGCTTTAAATTAGAAGGAGAACTCCGTACCCGAAAAGAAGAAGAAGAAGAAGAAGAACGTCCGGAGAGGTTGGCGAAGCGGGGAAATGCTTCTGGGACTCCTGGGAGAGAGAAAATAATGCAGAAAAAAATCGTCATTATGACAAAAATGAAATAACCGTGATCGTCCGGCGGCAAAGTCCACGCCACACCGACTATAATGTTCTGCGTGACTGACGCTTTGGGGAGAGAGCGCGCGAAAGAAAATAAAACGAGTCCTGTCCTGACCGAGGTGGTGCTACCCCGTGGGAAGTGCACGGCAAGAGCCATCAACCGGTGAAAAAAACCCGTGGAAAACTCGCCACGGTCGAATGACGAGGCCAAATAAATATTACCAAATTATGGAACGAGGGAAAAGGGTGTGAGTAGTGTGGTGTGGTGTGGGCTTTCCCCTAGGAAAAACCTTTCCCTTGGACGACCCCACCCGATGCACACGCAAACGGTCTCAAAACATTCGTCGCGCGTGC
>contig114150
AACATACGTAACTCTACTGAGACAACTAGTAGGACCCAAATAAAAATGTAAATCACAAGGAAGGTTAGAAATAACAAAAGCAAATAACAGTACAATCCGATTATGACACTAATGCTAACATAAACGTTCTGAACTAATTCTACTCTTCTTCTTCTTCTTGGCCTAACTAACGACCTCTTAAGGCCATATCTGCCATTTCTGGCTCACTAGACTTAATGATGCCGCATAGTTGGATAATCAGTCCTCACTATGGAGGAACGGCCGAGATAAGAGTTGATCCCCGGTCCTGTTGTATGATAACCGACACCGCTGTCGCATCTACCATCGGGCCGCCCATCTAATTCTATTGCTTCTATCATTAATTGGTGGTGTTGAAATCATAGTAAAGATGAAGCTTATTAAAATGATTAAACATATTTAACTTTGGATCATATGCTTTAAAGTTGTATGTATGACGATCAATCGCTATCAATTGTTAAGCCTTTTCGAATAAGCAGATTGAAAGGAATAAATGTTGAACAACAACTTAGGATATAGAGATTTGGGGCGGTACGGTGGCATGGGCAATAACGGCGCCGGTCTTCACACGGCAGGACCGGAGTTTAAATCCCATCCAGACCGCCTCCCCGTACGTAGGGCTGACTACTTTGCATCGGGTACGATAAAGTCACGGAAAGCCAGAAATGGCAGGCCAAGACTTCTCGAATAACCTAGGTGCATTTAAATTACTTTTTGAAAGTTTTGCTATCAACAGAACCTAAAAATAATGTCTTCTCATTTATAAAGTTTGGATCTCGCGTTGTAATGTCACAATCCAGTTGTTGATTGATACAAGCTGCTTGATCTTATAATCAACTATTAGATACCATACAACTTCCCCAAAATTAAGTATAGAACGCAAAAAAAAAGGTTTTCATCTGGTCAATAAAATCTCTGCCCATATGATACAAACAACATAACACGTATCAACACAGA
>contig160211
AAATTAGCACTTTTTCAATGCATTTAGCTTGAAAGTGGCTGATTTAACGTATAAAATGCTGTTAAAATTGTTAAAATAGCACTTTTTCAATGCATTTAGCTTGAAAGTGGCTGATTTAACGTATAAAATGCTGTTAAAATTGTTAAAATAGCTCTTTTTCAATGCATTTAGCTTGAAAATGGCTTATTTTACGTATAAAATGCTGGTAAAATTGTTAAAATAGC
>contig187789
ACCCTTTTCGTTCTTTGGATACCTCCTATAACTTGTATGGCGACTATGGGGACCTTCATATCGTACTCAGTTGGTACCCCTATTCATCGAGGGTATCGCTGT
>contig110209
GTGATGAGAGACTCACTTCTTCTCTGCAACTAAATCAGAGCTGAACAACACCCAAGTCTACAATAGTTTCTGCATAACGCCTTACTGCGGTCTAAACTATAATCTTGGTCGACCAGCCGATTACAATGCATCTTCAACTATCGATATCTAAATCTTAAAATCCAGCATCAATATGGCGACTATTTTTCACATCGTAGCCACTTGAGAAATCGCCCAACTGAAGTCATCGTGTTTAAGACGACGACGTGTGAAATCAACGAGCAACTGCAACATCTCTTATCCTGTAGAGATTTTTGAAAAGCGTGTCAATCAAAATCGTATCTGAGCTTCAACGCCTAACGCGCAGCCCTACGAGTAGTCCAATGTGCAACCAACAGTGAATTATGCCTCATTACTATCATCTCCTTCGTCCTTCGTCATCGCTGCGACAACCTACGAGCACCAACGCACTTTCACCGGCTAAACAACTGTAAATGGTTTCTTCAACCGACTGCAAGAATCGATGAACCGTCAACGGCAAAATGCGTGCAATTACAATCAGGTGTCGTATAATGAGAGTGCAAAACAATTCAATTGATTAAAATATTAGGAAAATTAACTCAACAGGAGAAGTTGAATTTTATCCGGGCAGTTATACGTCGCGTTTATTTGTAAAAACTTGTAGTTTTACGAGGGCCGGAATGTTGCGAACGCGACAAAATAAAATTGAGCTAAAATGACTGGCATGCAAGAGTTAGAGGTACAATTTTAAATAACTAAATATCTTTCGTTTAGGATAAATTCTCACCGGAAAATATTATCTTAGGAAAACAACCTTAAGCCACAGAGAGGCCTCATACCGTGAGAAAGACGAAATTATGGTAACATGTCAGGGTATGTCATAAAATATCTCGAAAAAGGGACAATATCCAGACATATGAAAACTATAAATAAACTCAAGCCATGTAATAAAAACGAAAGTGAAGAACATGGGCCGAAAAGGGTTGCATGCACACAACGCATACATTGTCATTGCGCGATTAGTTTCACGAAAAAAG
>contig172095
CAATGAAATAAGCCTGAAAGTGTCTTATTTTACGTGTAAATACTGTTAAAATTGTTAAAAATAGCACTTTGTCAATGTATTTAGCCTGAAAGTGTCTTATTTTACGTTTAAATACTGTTAAAATTGTTAAAAATAGCACTTTTCAATGACATTAGCCTG
>contig120353
TTTCTCTACTCTTGATTTAGCTTCTGGCTTTCATCAAATCAAGATGAAACAGTCCGACATAGAAAAAACAGCATTTTCTATTAATAACGGAAAATATGAATTTACGCGAATGCCTTTTGGATTAAAGAACGCCCCGGCGATCTTTCAAAGAGCCATTGATGACGTTTTAAGAAATTATATTGGCAAAAATGTGCTACATTTACATGGATGATGTGATAGTATTTGGAAAATCCTTAGAAAAACATTTGGGAAATTTGGACACGATTCTTAAAGCACTAAATGCAGCTAATTTAAAGGTTCAACTGGATGAGTCAGAATTCTTATTAGTATATTAAGAGGAGAAAAAAAATCCTAAGTCTAACAAAAAAATCACATTGACGACCGAACAAGTTGAATGCTTTGAAAAACTGAAATTGGTTTTATCTTTTTCGGATATTTTGATTTATCCTGATTAAAGTAAACCCTTTGTGCTAACAACCATTGCTTCAAACTATGCTATAGGAGCAGTATTGGCATAGGGTGAAATTGGTACTGACAATCCCATACATTTCGCTTCTCGATCGTTTACAAAAGCACCGAAGAAGCATATTCCGCTTTTGAAAAGGAAATGTTGGCTTTAATTTGGTCATTGAAAACCTTTAGGAACTATTTGTATGGAATTAAATTTAAGATAGTAACAGATCATCAGCCACTTACATTTACACTTTCACAGAAAAATACTAATGCAAAATTAAAGAGATGGAAATCT
>contig124846
ATTTTGCAGACTTTTGTACGCACAATGGCATTCAGCATTTAAAAACGGCACCTTTTCATCCGCAGTCAAATGGTCAAACTGAGAGATTCGTAGATAGTTTCAAGAGAGCCATGAAAAAGATTTGAACAGACGATACTTCGTTAACGGAAGCGCTAGATATATTTTTACAAACCTACCGATTTACTCCAAACCCAGCCATTGATGGAAACAAGTCACCAGCCGAGGTCATGTTAGGTCGTAAAATGCGTACAAGTTTTGATCTGTTGCGACCAAGTATAGCTAAAGAAAGGCCAAATGTAGTAGAAAACATGAGAGAACGGAAAAAATTACGCTGCGGAGATTTTGTATACGTGAAGACCTACGGAAGAAACAAGTGGAATTGGGAACCGGCAATCGTAACCTTGAAATGTGGAAGTGTTATGTACCAGGTTAGGACTAGCGACCGACGTATTCTTCGTAGGCATATTAATCAGATGCGCAGACGCACAGCACGTTATCACGAATGTAACTATCCTGCACGACCCTTGGTATTAGATACACTTCTAGACACTTGGAACGTTAAGCCAAGCACGTTACCGTTTTCATCATCTTCTATGTCGTCACCTGTGTCTAAATCTACATCTTCACCGTCATCG
>contig149244
CCTCACGATGCTTTTCACCAGCCGACGTCCATCTAGGGGCCAGAAGCTTTCCCTTATCTGGGACAGTAGGAGTCTTCCGCCGGCGTGCATTAGCTCCTCGTGATGGTGTTCTGCGATGAGGCGAGCGAGCTTGTGATGCTTGGGAAGTACCACGGGATGCTTCGATTGGTAAGGTAGTTGTGACAGCTTCAATCGACCTCCAACCCGAATTAAACCCTCCTCGTCAATGAATGGGCTTAATTTGCGTAATGATGACTGCTTGGCTAAAGCTTCTCCTCTTTTCAGTTGTCGGACTTCGAGGGAG
>contig156950
AAAATGTCAAAAAATAGCGTACGAACTTAATAGATTGCCCAAAGAATCTGCTAGTAAGGATACAGAGGCTATGTTCTCACGACTATTGCTTGGTCAACAAGAACAATCGAAAGAGCATTTACAAGAATTTTTAAAAGCAGTAACAACTATTGCGAGCGACAAGCAAGGATATCTCTATAAACAGTCTAGAATTTTTTCGGAGTCTCATTGAAGACACTTGCCGGTCAAAGATATTAATCCATTT
>contig166135
CTGTTGAAATTGTAAAGATAAGCTTTTTTTCAATTAATTTAGCCTGAAAGTGTCCTATTTTACGTATACAATGCTGTTGAAATTGTAAAGATAAGCTTTTTTTCAATTAATTTAGCCTGAAAGTGTCCTATTTTACGTATAAAATGCTGTTGAAATTGTAAAGATAAGCTTTTTTCAATTAATTTAGCCTA
>contig49208
TCTGTCGGAACAGCTAAATTCGAAACGATTGCAATTTACCACGATTCCAACACGATCATGCCAAGATTGAACGGAAATTGGGCGTATGTCTCTCGTGCCAGTCGCGTGGGATACGTGTCGTTCTGTCCAATTTCTGTACCCTCCATTCTGTTCGTCGTGTTCTATTGCGCTCGGGGACACTTGGCCGATTTCTTTTACAAAACGGACATAAACTTTTTGGGACATTGTAGCAGCAATCTCGTGCTCGTTGTAGGCGCGTAATTTCTTGGACGTGATTTGGTTACAAGCTTGGCAGTCGCCTTACACTGCTGATCAATAATTTGTCATACTCATCAGCCGAGTGCGACACTTTGGCGGCTGGAAGTTTATTAGTCATTTTCAAATCCCAAAAAGAGGTATTCATGGGAGGAAGTGTTTTTTTTTTTACTGCAGCACACCCACGGCCGAAGAAGGAGCACGTGATGCGTGGATGGTTTAGTATACGGT
>contig29790
AAGGTGCATGGAAATATCGATCTACCGAGAACATTTGTGGCCCATTATTGCGTCATTGGATTGGTGCTTGCTGTTGGAAGGAGAGCACACAACATTCCACACTTTATTCCGTGCCGCATCGCAGTAGGTGAAGGACGCTTGGTGTTCGCGATATCGTAGCCAACTACAACAGCAAACACCACCGTGTGTCAATCACTTTACGTGCAAATCGTGTTCCTTGTTCGATTTTGCTAGGAGCGAAAATTTGCACATTACGGTGCATTTGCTTCGGACACGGCCC
>contig120694
ATTCTAACAGTCACAATGAAGATTTATAGAATAATGTATGAAGATCTAGTTACGTCGTTTTTTCTCTTATTGTCCCCTAATATTTATCTTTTGGTTGTTCTATCTAATATTTTTCGTAAAAGACTTTCATCAAATTTATATTCCCGGTACGGAATTTAATTATTTTGAAGAATTTCTTTTAACAGATATCCATATGTGTCCAGTACAACCAAATGTCTGTCCGAGCTACTGTTCCCATTCGTCATAATACCTTCACTGTCAAACCTAACCTACCGCTAAATGCTCCTTTCTCATACGTTGCTTTTCCCCGGCGCGATGCATTTTGGCCTACGATCGCTA
>contig125426
CTTGTCTTCTCGGTTAAGTCTGGTAGGCGGCAATGAGTTCTAGTGTGGCTTGAACGTAAAAACCGTGGGTCGCTGATTACAAGAGTAAACATCTGTCTTCATAAAAATGGAAGCGTATAATTAGTGGAGGGCTTGGATGGAAGGATTTTTGAGGCTTAAAAGAGAAATTCTGAAAGGTAAACTAATTTCGGTTGATTATTTGTGTAATTTATTGGTTGAAAAAATACATCCAAATAAGTATAATCGTGCAATTTGTTTTACATTTGAACACAGTACATAAGCATCAAAGTTCTTGAGATTGTTAATCAGCCCTTAACCAGCTTCAAACACAGCGTTGCATACTTTCGATTGATTGAACTTTGAGGAAACATTTTAGTTACGAAGTAAGGGCTCTAATCTGGCTTTTATGAGTTATTAATGTATGGTAAATTGCTCAAAAATCTAGCCCTTCTCCGGAGTTTTCCTTAAGCAGCTCTTAAACAGCGACGGAGAGAATTTTTTTTGTTCTAGCTACCTAATGTATATGGGATGGATTAAAGTGAATCAATTACCAGAAAAATCAAACAGAAAAAGGACGGCAAGGCCCCTTGCAACGTTTTCCGCGATCAAGCGATCCTCGTCCAA
>contig123264
TAAGAAGATATTGAATATCCTTCACATCAAATGGATATAGTTTCGATACATATCGATATACTTTTCCTGGAAAAGCATTACTTTCTTACGTGTGTCGATAAGTTTTCAAAATTTGTACAAGTAGTACGAATTAATTCTAGAGCTACCGTAGATGTGTTTCCTGTACTTAAGGAATTTACTCTAAAATACAGGCCGCCAGAAATTATAGTGATGGACGGAGAAAAGTCTTTCAATTCCGGTGAAGTCGTACAATTTTTAAACACCTTCAATATCAAACATTTTGTAACTGCCACTGGTAGAAGTGAAATGAATGGCACAGTCGAAAGATTTCACTCTACGCTATTGGAATTATATAGAATTTCTAAAACCGAGAATCCGCTTATGACTCCTATAGATTTGATAAAACTTTCCTTGTTCAAATATAACAATTCAGTACACTCTTGTACTAAATTTACCCCTCTGGAAATAATTACTCCTTCAAGAAACGGTTCATCGATAATTGAAAAAGGAGCTGAAAATTTGAAACAAAAGCAAGGAATTGATTTAAACCACTATAATAAAAATAAAAAGTAATAGAAATTTATGATTCAGCACAGGCATTTATGAAAACAAAACGTAGATTGAAACAAGTTAATCCCTGTAAAAAAATTTACATAAAGAAAATTAATAGAA
>contig114751
AAAATTTTTCCATAAAAATGTATCGCTCCTAGAAAAGATCTCAGCTCTTTGAGTGTCTGCGGTGTTTGCATGTTTACAATAGCTTCTACATTTGCTTTTGTTGGTTTGATTCCCTCTTGGTTAATTGTATGGCCTAGATAAGTAAGTTCTGTATGCAAAAGCTTACATTTTGTTGGCTCTATTTTCAGATTGTGTTTCTTAAGTCCTACCAATACTTTGATTAAATTCAAGTTATGCTCTTCTATTGTTTCCCCAAACACAACAATATCATCTAGATATACCAATGCTTTGACTGGTTGGATCGTGTTCATTAACTTCTGGAAGGTAGAGGGACTATTTTTCAGGCCCATGGGCATTCTAGTAAATTCGTAGTGCATTTTGTTGTAAAAATGCGGTTTTGGACGCATATCTAGGGTTAATCGGTATTTGGAAAAAACCCGATTTAAGATCGACGGTTGAAAAATATCTACTATTGCCTATGCTGTCCATTATGTCATCTATCCTCGGGATGGGATAGATAAGGGGCTTCGTTATTTCGTTTAGTGCCCGAAAATCTACAACAATTCGGATTTTTTTTCTTCCTCAACGTTTGCCTTTTTTGGTATGCATATAATGGGTGCGTTCCAAGGACTTTTGCTTGGTCTTATAATGTTCTGCCTAAGCATTTCTTCTATTTGAACTTCCATTATTTTGTTCAATGCTGCTGGGAATCTATATTGCCTTTTATATATTGGAATGTTTGAAATTGTTTCAATTTCATGTGATGCAGCTTGAGTATAAGTCAGCTATAGGAAATTTTTTTCAATATCATCTCCTGTACACTCTTCAAGGTGGTGAAGATTAATTGTATTCATTAACTGTTCGTGTCTCTCCACTCTAACTACTTCTTTCTGATTTTTAATTGCCAACAAATCGCAATCCATGTCCTTTTTTTCTAACTCAGGAAGCCACTCATCGTTTT
>contig128142
CTTGAATAACAATCATCTATTGATGGGGTTTAAACATAAATATGGTAAGCCCACAGAACCAATAGCAATGAGGACAAGATTGGGTTGGCTAATTTACGGAAAACAACCGAAAGCCAAGAAGAGGAATATCTTATGATAGAACAAGAAAAAGAAAGTTTTCGTAAACCAATATCCAACAAATTTTCAGTAGAAAAGTGTGGATTAAACCAGGTGTTCAATTTTTCTCTATCTACGGATATTGCTAAGTCAAGCTTAAAACAATCAGCAAAACGACGGAAAATAAAATCTGAAAAAACGATTTGCAGAGATATCAATGGTCATGGGTCAAAAAGAGACAAATCGGGAGAGATTCGTCAAAAGAGCTACAAATTAATAAATGAAAATTCAGTTCTTCAGGCATCAACTACAAAAAAGAAAAGAAATAGGATTTCTACCTGTATCGCAAACTCCAATCATTTTATGAGAACACAAATGACAAAAGATCGAAAAGGATCTACTCCTGTAAAAACTTTACACGGGAAATACCGCCGTCCAGTCAATGAACTGGCGGATTTGAATGTTTACGG
>contig90347
TTTTGTACGGGAGAGCTGAAGCAGAGAAGAACACTCTATTTGGTCAATTCTTGTCACGTGCGAGTGGAGTTGTCTCGACGGATGTGTCTTTCTACTATAGCAAACAGCTGAGCCTGTGTCCGGATGTCCACGTGCCACTGATAAGAACATATTTTGCTACAAAAAAGACTACAAATGGAGGTTGGAATGAAATCAATTTAAAGATGTATCGAATATTGTATGGTTTAAGGTAGACTGGCTCGGTCGAACATGATGGCCTTATAAGATGAACAGAAACCTACTCATAAAGACCTAAAATCAATAAGGAACAAAACAAGAACACGTTATAGACTACAGGAATTAAAGTGTCTCTTATAAAAATTGATGTGGGCGGTACGGCGGTAGAGGCAACAGCGGCGTCGGTCGTCAAACGGCAGGACTGAGGTTCAAATCCCAAGGGGTTCAAGCCAACCTTCCCTGGAAGCAGACTGAGCAGGCTGAAGGAGTCGG
>contig120191
GGGGGAGATCGTGCGCCTCGCGAAGAGGGAAGAGATTCATGTGCTTCGTTGATATCCGATGGCTAGTGTCTAGGAGTGGCAGAAGGAGTGGTCTATTAGATGTAATTCGAGCTGCGTATGTGTACCTGTTGATGGTGTGCGGTTGGTGGGCAATTGGGTTTGGAACTGGGAGATGCAGGTATAGACAAATAAGGACATGGCGTCAGTAAATTGATCGCCGATTTAAATTACCGCGCAGGCAAAAAGGCTATGTGCTTCCTTCATTAACTGGAGTGGTGGAACGAGATGAAAATGCTTGAATGTTCAGTCTTCAATTTTATAATTTTTTTTATGAAGAATGTCGATTATAAGGCAAATAAATATGGGAAAATATTTTAAGAATTATTTTTGAGGAGACAGCTATTTAGCCAAGCTTCTTCATCGATTATTTTTCCTTTTTCCTTACTACAACAACCACTGAAGGTCTCGGCAGGCCTGGTAGTCTGACTAGTCAGTTCTGTGTACGGGGAGGTGATCTGGGTGGGATTAAACTCTAGTCCTACTGTGTGAAGACCAGCGCCGTTATTGCTTCTGCCACCGGATCAAATATTTCCAGCTTCGGGTAAAGTCATGTCACAAAAATCCTGAAATGGCAACCCGAGACCTCTCGAGGTTGTAGTGCCAAATGAGATGAAGAGAAGTATTTATTGCCCCTTAACATATTTGATTATGAGTTAAAAATATTGATGAACTCTGTGCCTAAAAGTATTGTTCCTT
>contig121454
CAGCACAAAGTTTCGGAGCGCTATAAGGATTACGTGATTGACAGTAGAAAGGCATCAAGTTTAGCATCGTCGAATGATAGCAGTAATGATTGGTATGCTACTCCGGAAGACGAACCAGATAGGGTTGCTGCTTGTCAACGAGAATAAACAAAAACAAAAACGGATGCAGAAGAGATGCTGTGTGGGTACAAAGCCCGATTGGTTGCGCCAGGGTTACACCAGCAGTATGGAACGACGAAGTGTTTACGCCAATAGTTAAGCAAACAACCTTTCGCTCTTTAATGTCCGCAGCAGCCAATACAAACATGGCAGTGCAGCAGTGCGACATCAAAACAGCATTCTTGATTGCTGAGCTAGATGAGGAGATTTACATGAGACCTCCCTGTGGAGTGAATGCTGATGGAAAAGTCTGTAAACTGAACAAGGGACTGAAGCAGCCGGCAAGATCGTTTAATCAGAAACTGGATGCCGAGATGGAACGTCAAGGTTTTCACAGCTGCTTGGTGAACACCAGTTTGTAAAGAAGGTGCTCCAAAAAAATTGGTGTGACGTGCTTGTCTATGTTGATGACCTGATCATGGCAGCTAGAACATCCTGGAATGATCTCATCTTTACTCACTCAAACACTCCGGCTCCCACCGCCCGTAGAGACGCCCCCGCACGTGATTTTTTATCAGTAGCTCACACACTCGCAGCAGCACAATTAAATGATACTG
>contig121242
CCTGAAAACTGCTCCGAGGAAAAGTAAGATATTAGGCAGGTTAGGGCCTCGTGGTGGACATAACATGGTCATGACAGGGATATGGAACCCGTAAAATCAACAAATCCCGGTCAAAATGCCGTCACTGAATATCACGACTTACGAGAACATGTTACCCAAGTTCTCCCGTATACGGAACCCCAACAAGTATGAAGTATGATAATTATGTATGTTTGAAACATAACATGTGCCTAATTGTACATTTTTATTTGCTTAGTCCCAAAATGCCGTCACTGAATATCACGAATTACGACAACATGTTCCCCAAGTTCTCCCATACACGGCACCCGAGCAAGTATGAAGTATGAAAATTTTTGGTCACAGCATGACATCCCTACAATGATAATGAAAACGGCATCGGATCACTTATCTGACCATAAAAAGTGAACCAAAACCCTAATTGGACAATCTTTTTGTTCCTATAAAAAAGTCACTTTTCATTTAGGTCAAGGTCGAAACTTTTCTTTGTCCTAAAAATTCACATTTTCTCGAATATCTCGAAAACTACTAATCGGACAGAGGTCAACCAAGGAGTTTTAGAAAGGTCTCAACTAGCTCTAATTAATGAGCCATAGTGACTTTTTACTGATTATTTGACACTTTTTCGCATATCTGCATCCTGGGTTCCCATACTGGCCATAGGCCATGGGCCCCGAACGGAAAAATTTTGGTCCGAGGGTAAAAAATT
>contig118883
AAATTCAGACCGACTCCAGACGTCGGACGTCGGAAACAGCACCTGTCAGCAAATGAATTATTCATATCATCGTTATAACTTTGACAGGTTCCATCTAATCGTTTTCTGACGATATTCCATTGGTTTCCTTCTACATTGCAAAATTTTGTAAAAAAGCAGTAAATTATGTTGTTAATTATTTGCTACACAACCGTTGCCATTTTTTCCGCACCCTAAACCTCAGATAATGATGGCATAATTTTTCCCACCCTCTTTTGCTGAACATCTTTTTTCTATCTAGCAAAAGAATGCATCTACCTGAACTACCTTTAAACAAATGATGTCCTCTGGTGCAAAAAAATGATTCTAAACAGACACACACACACACACAAGGTCGGAATCGATGCAAAATAATCCTCACAATTGATTGTCGCTCAATGATAGCGCAGTTTGGTGCAAATGTACGCCAGCCCGATGGGTGCAGGATTTATATGTGAGTGTCTAAATATTAAAGAAAAAGCGTCATGCAATTTTCCCCCGTTCCCTCCTCCCCCCAGAGCGACCCTTCGTGACGTTCGTTAGCCATCCGATTATTGATCGATCACGCGCTCTGTCGTACATGCGAAAAGATCGATAATTATCGTTCGCTTGGAGGGAGAACGTATTTTATGTTTTTGGCAAGGGATGCACCTCATTTCGCATATGCAAAAAGGTGGTGAACGTAGTACGGTGGGATAGACGGGGAAAACATAATGGGCACAACAGGAGCTCGTTCCCTTTACCCGATCGAGGGATTGGGAAAACTAGATAAATCAATTATCTG
>contig120905
CTTAATATATAAAATGTATTTTTTACCCAAATGAACAATTGATGGAAGTCTCATTCATATCATGGTTAAAAAGTTTATTTTTTAAGCAGAGAGCACCCAAGCACTCTTGTTATAAACATATTGAAAATCTCGTATCTTGTACACAACAAAAGCTGTCGCAAAATAATTAAAGTAAAGTAGAACATCTCAATTATAGCAACAAACTGGGTCAGCAGACATTAATTTAAAAAATCTGTCATATGCAACACCACACAACGGATTCGAAAGCGGAACTGGCAAATTAAAAGCCCTCTTCCTTGCAATAAAAATATCACCACCGAGTGATTGTTGCTAGCTCTTTCTCACCTTAGAGATAATCCTTTCTGTTGAGAAAATTCACCTCTGCAAGCTACATGATCATTCCTGCCCCATAAAGAGCAACAGTGCCAGGTACCCTTAGTAAGTACGAAAGGGTGAGTTTTACTTCCGCTGTCACCTATCCGAAAGCGGCTTCATTGTGATTTTTATCGCATTTGAAGAGATCTTTTTCACTTTTTGTATAATGAAATAAAAACCCCACACATAAATCTCCGCAGGCGTTTCCTAACGTCAGCGTGCTGACTGTGTGTTACTAATGAGTGGACGAAGCGACAGAACCCTATCCAAGAATATCCCTGAGCACCGGTACAGGACGTCAAGCGAACAGCGGGGGCAGACAAAAACGGGAAGTAAATTAAGAGCGCAGGAAGCATTTGTT
>contig122537
TTACCAGGAAGCGGTTCAGCGGAAGCGGGAGTTCATTCCAATGTCGTGGATGTAGGATGCCACCACATCAGTGTCTAATAAAGCTTCATTGTTCAAAATCGACCCTTTTCTCTTCAATTATTTGTTGACTATTAGTTTGTGTATAGTAGAAGATGACTGATATACATACACTTAAGCAAACACCCAAACAACCCTAACCAGATAGTTCCATTTATCACGAGTGTTGATAAAGCTACTTTTAAGCTTAAGAGAAGTAAAAAAATATGTTTAAATAATTGAACCAACCTGTTCTTGACTAATAGTCCCACAAATTTCTCATAGAGGGCGCTTCATACCAGAAAGTACATGAGTAGTAAAAACAGAGTGCAACTCCCTCGTTCGAAAATTCGCCATGCGACTGAGCAGTGACTTCAGCCTAAAGAAATTCGTTCAAATGCCCATTTTGACTTGTAACTTTTGTGATTAACATGTGTTATTTTTAAAATTGTTTATAATCACAGGACCTACTTACATGCAAGACATTGGATTAAGTCATTAGCTACACAATCAGCCCCGGATTCTCAATCAGTATAAAATGAGCAGAGCACAGCAACCCACCTGGCTGATGCAAACAGCGGCAGAGCATTACAACATCACTATGAAGAAACTTTTCCTTTTCGCTATTCTGACACTCTTAGCAGTTGGTAAGAGAC
>contig117570
AGGTACGTTCGTTGTTACGGTCGTGTAGTGGTGTGTGTGTGTGTGTGTTTGTGTTAGTTGGACGATCGCCTCTCTAGGGCTGCCCGGTGTGTCCGAAGAACCTTACGCTGGTTGCGTCCTTGTAAGGCTATGTCGATGTTAATTGTATTGTGTTACCGACGCGTGTGCCAGTCGCGTGGCATGTCCAGACCAAACGGTGATGGTAGGAACAGTTTAGCATAAATTCGAGGATCGTTATAAAGTTGGAGTCTTATACTTTTTAATACTCAATAATACTTTTTAGCCTTAGAGAGAATATTGCTCATCATATAATAAAGGTCTTTGCAAGAGGACAATTTATAGGAGCTCTAGTAGTCTAGACAATTTACATGAAGTTCTAGACATTTTTTAAAAATTTTGTTACATTTGTTTCAGCTATATTTGGACTGGTCCTTTTATATTTGTAAACTGTCCAGCAATTTGAGCAGAGTCTAGTAATGGCTCCAACATTACTAGTTATTGTCGAAAGCCCTATAATAAAAAATCGGGGGTTTTATGAAGTAAACTTCTCCTACTCTTCTGTAGAAGAGCCTCAAACCAAAGATGTATCAGGATTGTGCTCCAATGTTTCACCTCAGAGCTTCGGATGTTCCTCTCTAGCTTCAGTTCTTCGCTAGTCCTTAGAGTATTCTATTCTTCTCAACTTGACGTGAGATGTGACGTTGGTCATTGCTATTCTAAAAAGCCAGCAAATATTTACCGAGATTTTACAAGTATTTAATTGTGTCATATAACTCTAGTTATGATGTCATATACGGCCTTAAATCAATGAATACTGTAGCTTCCATCTGCCATCACG
>contig125628
AGGTCATTTTGATCATGAATGCTCTTACTTAATTAATATGGCAAAAAATAATATGATATGATACAAAAGATCATACTGATTTGAATGTCTTGCTGAGACGCGAAACATCGAATCTTAACTCGTAAGAATTGTCTGTACTGAGGACTGACTATCCAATTACGTTGTGCCATTAAGTCTAGTAAGTCAGAAATGACTAATAAGAGGTCGTTAGGCCAAGCAGAGAGTGAGAGAGAATACGTAAGAATCGGTACTTTTTTTAAATGCTCAACTCAAGCTCAAGAATGTCATGTCAAGAATGTGAATGACTACCTCTAGAGTCATTATTGGGTTTGCCAATATATCGGCTATAATAAGAACAAACTATACTAAAAACATTTCGTATCTGGGTAAGGTAAAATTAGAATTTAATCTAGATCGCGATAACACGTATCTTGCGCAATCGACATCACAAATCGATCGGCTCAAAAGTAGGTTAGTAGTTCCACTGTACAAATACTGATAATCCAGTTAATCTTTACTGTTTGAAACGTTTAACATTTAGTAAAAATCTTAAAGGGCCTGAACCTCTCATTGATATTGCTATTTTTATATTATTTACTTAAGGTCCGTTACAGTT
>contig132125
GTGCTTTGCTTTCGGGGCTTGTCTGCCACTACACGAGCGATGATCAACATGATCTTGTCCTGCTAGACTGCGCTGTCTGTCCACCAAGACCCTGATAGACTTTTTGTTCAAGGAAGATGTGTAGTCCCAGTTCTAGTTCCATACTGAATGCCAAGCCAGTTTCAGCTCAGTTTAGATGCCAGAGTAATGGAAAGCTTTGACTTGACTTTGATCACATGCTTCACAGATGCTCCACTACCTCCTCACAATGAAAACAGTAAGGGGATGGGATGAAGCCCATACGATGCAAGTATTCAGGTACGTACTTGTGTCCCGTGAGTACCTGCGAAAAGTGGAACATCATCTCTTCAAGTTTTCTACTTATCCAATGTTCGCGATTCGGAATTCTTCTTCTTCTGTGGCACTACAACCTTGAGAGGTCTCGGCCTGCCATTTCTGGCTTTCTGTGACTTAATTTTAAAGTACTCTGTATGGAGTATGGACTCTGTCCAAAACTGACGAAG
>contig150177
ACTCTTCATGTAGCTTGTGCAGGTTTATTTTAATATTACTTCACCTGAACTTTTGTATCACGAATGTATATCGGTTGGTTTTATAGCTAGTTTCACACGACACTTTTAAACTTTGTGTAGAGTTTTTGTACTGCTTCTCACTTATGTTTCGGTCGGTGTAGAAACGAATTAGCTAGTGCCTCTATTCGTCGTTGTACAGTTTTCTTTTCAAAATACTTATCACCTTACTTTAGACGTAGAGGTCCCTATTCGGGCGGGCGCCAGTTAAATCTATAGGGTTCGGACACAGACTTGC
>contig170062
AAAGGCTAGATCCGTGTCCATGGAATTCAGGAAGGTTATTTACAAAATCTGGCACTTTACCTAACTGAATGTATTCATGATGAGTCATGGTGGATGGTACGACTGGTATAGAACTAGACTGTTCCTGCGGATTCATTATTCTATTTTTTGAGTGGATTTCAAAACGTCTAA
>contig125262
CCAATATCCAACAAATTTTCAGTAGAAAAGTCTGTATTGAAACCAGTTGTTCAAATTTCTTTACCTAGGGATATTGCTAATTCAAGCTTAAAACAACCAGCAAAACGACGGAAAATAAAATCTGAAAAAACGGCTCTCAGAGATATCAATAGCCATCAGTCAAAGAGAGACAAATCCGGAGATTCAAAAGGGCTACAAATTAACAAATGAAAATTCAGTTCTTCAGGCATCAACTACAAAAAAGAAAAGAAATAGGATTTCCACCTGTATCGAAAACTCCAATCATTTTATGGAAACACAAATGACAAAAGATCAAAAAGGATCTGCACCTGTAAAAACTTTACACGGGAAATATCGCCGTCCAGTCAGTGAACTGGCGGATTTGAATGTTTACGCCAAACAAAAGTTTGAATCACCATTAAACAAGAAACAAAGGCTACCCAATAAAGGACCAATTGAAAGTAGTTTCATAGGAATTCATGAAGAAAATATGATTGAAGAGATAATTGATAAAGAATTACCAACAATAAAGATGGAAAGTAAGAAAATAATTTCTGATGCATGGAACTACGAGGTTTTGACAGCCAGCGCAAGGAAAGCTACTGCAATCACACAAACGATTAAA
>contig155618
TTTTTCAATTATCGATGAACTGTTTCTTGAAGGAGTAATTATTTCCAGAGGGGTAAATTTAGTACAAGAGTGTACTGAATTGTTATATTTGAACAAGGAAAGTTGTATCACATCTATAGAAGTCATAAGCGGATTCTCGGTTTTTGAAATTCTATACAATTCCAATAGCGTATAGTGAAATCTTTCGACTGTGCCATTCATTTCACTTCTACCAGTGGCAGTTACAAAATGTTTGATATTGAAGGTGTTTAAAAA
>contig153887
TCATACGCTGGTGTTGGAGTTGACTGCTAGGCTACCACACCATTCAGGAAAAAAGAGCCCGGTACATGGCTGAAGCGGAATCACCGTTAAGGGTTCAAACTCTAGATAACCTATGCGATTGGTTGAGATCTTTCGCTAAAACGGCAAACATGCTAAAAACGATATCCGCACATACCCAACGTGGAGGCGTTCATCTTCACGAACAAAAAATCCCATACAAAGGTTTTCAACAACCAATCAAAAGGGATAAGGATTTCGAACAGAATT
>contig123200
AAACCAGTTGCCCGACTTCTGGAATCCAAAGATGAAGCCAGAGCGAAGGCCATCTTAAAGGAAACCTTAAGATATAAGGACGGAAGATATGAAGTTGGTTTATTGTGGAAAAACGATAACCACGAGTTTCCCGTAAGTCTCGATAACGCCATGTCCAGGCTGGTCAGTTTAGAAAAAAACTAAACAAAGACCCGGCATTAAAAGATTGGGCATTACAGACGTTCAAGAGTTACGTCGAAAAGGGATACGCTAGGAAACTGGAACCCTGGGAAATAATAAAAGACGTTCCTCGGTTGTTTTATCTGCCACATTTTATTGTCGTAAATAAAAATTGCATCCCACCTAAACCTCGATTGGTTTTCGATGCGGCCGCCAAGGTAAAGGGACAATCTCTCAACTCGGCATTACTATCAGGACCCGATAGCACT
>contig123960
TTTGATTGTTTATCACAAGCATTTTACATAAATGTGAGACGTACGGATTTTAATAAAGTACAATGGCGTTTTATCCGTGCTCTTAAGGCTTTCATATGACGCTTCGGAAAAACCTGTTCTACCTCGTAAGATATGGATATCCCACTTCCCAAAGCAACTGTTGAGGTGATCAAATGTATTATGAGATTCTACTAACATCATATCTCGCCATATGGGAAGACGACTCTTTGATGTAACGAATATCCATACATACGCCCGGAAGGAATTGTGTTGAAACAGCTGGTAATTACTTACTTATCAGGCGCTACAATCGCATTGCGGTCTTGGCCTGGTTGGCAACAATCCTCGATACCGCTCACGGTTCAGCGCCATCGTCTGCCAATCCGTTATCTAAGAGCTCATTATCTAAGAGCTCGTCGCGAGTCTAAGAGCTCGTCATTGTAGCGACTCCTCCATTGTCCTTCCACACATACGGGCCAAAAATCCTTCTGAGCATCTTCCACTCGAACGTGGCCTAGAAGGTTTAGTCACTTTTGCATGGAGTCCATGTCTCAGAGGCGTATGTGAGTACTGGGACAATAAGTGTGCTGTACAGTCCCAGCTTCGTCCGTCGACAGGTGTTTAGAGTGGAGAAGTTTCTTCAG
>contig112766
AGTCGTATCTACCACCAGGCCCCCATCAAACGTTTTGTGTATTTGTTGCTATTTTAATGATTATCTTGTCCCAAATTACTGATTCCCTGTTCAAAGCGTAGGTTTAACACCAATTAGGGAGAATTCATGTTTAACACTAGCGTATTTCTTGTAGCGGATAACAAGAATAAATTGAAAAGTAAAGACTATTACAAAACATAAAACTTGTGCACACTATTATTATTATTCAACTCATTATTATAAAACTTGTGCACAAAATTGACAGGCGTAAACCTCTTGAAGTTGTACGGCTAAAGAAGATGGATTTTAAACTGCTGTTCGTAGCATAAAACTATGTCAAACAGATTCGAAATTCTACAATACAATAAAACCTATCAAAATTCACATTTTGCTACTCGAGTGGAAAGTATAGAATAATTTACAGATTTGAAGGTATTTGAAATGTTTTTCTATAAACAAACAATATAAATTGGTGAGTATTCAAAAATCGTACACATGCCCTTTTTGACGCTCTTCCCCACATTTGCGACGTCCTTTACTTTTTTCCTAGGCACTACAACCTCGAGAGTTCTGGGCCTGCCATTTCTGGATTTTTGTGAATTAATTTTACCCGTAGTAAAGTAGTCATTCTTACGTGCGGGGAGGTGGCCTGGATGGAATTTGAACTTCGGCCCTGCCGTGTGAAGACCGGCGCCGCTGTCGCCTCGGCAACAAGATCGTCCCAAGCGACGCTTTTTCTAGTCGCCTGTAATAATATTACAATAAGAAAATTGTGCATAAACTTTCATCCACTTTCCTAGTACAAGCTCATGCTAAAAAGAATAAAAATTGCGCTACTCTACTTAAATAATGGGGAGAAAATGATAAAAGTCCGTTTTTCGCACTGGACATTCAAAGTCGGACACTTTAATTTTCAACAAATTTTCGTATGATATGGACATATTTTGGCAAGGTTCAATCTAGAATATATCACTGCTTTAAGTAACGACTAGTAATTTGATTCACTTGTATATTTTTGATCGTTGCAGAAGCAAACAACGTGTTCAAGTTAAAAAA
>contig171334
AAGCGTCTTATTTTACGTACAAAATGCTATGAAATTGTTAAAAATAGCACTTTTTCAATGATTTTAGCCTGAAAGTATCTTAGTTTACGTACAAAATGCTATGAAATTGTTAAAAATAGCACTTTTTCAATGAACTTAGCCTGAAAGTGTCTTATTTTACGTAT
>contig111517
GTCAAGAGGCGGTAAAACAAATGATTTTATTATAACAATGGCTGGGACTAGCAGTATTAACATATCATATAATGACTCCAATAGAAGAGATACAAGTTTAAACGAGAGACCTTGCATTGCATGTCCATAAGCCATCCCAACGACAACATGAAGCGGCAGGGTATGCAAATAAAGCTTCTGCACACGACTCAATTACTTTAATGCTGGTCAAATCCAACCGTCAAGACGAGTTTTACAAATTGGCTATTCCTTCTCGGGCGGGTTTACGGCAGTTAGAGTTCGCTAAGTTAACCGAAGGTAATATGATTTTATGTTTCAGGAATAAATGCAAGCTGAAAATATAGCTCTTTCTGGGATTCTGGGACTGAGTATTTTTTACATCAATGCTGAACTTTTATAATTATTATAATTATTGACCTATGATGGTTTAACAAAATATTTTAATCACTAAAGGGAAATCTCAAGGGTGGCGGCAAAATTAGGTGGCATGGAAGTGAGGCTTCAAGAAGACGGACACGAAAGCGAGACAGAGGGACATTATAGTCGAGCAGATGATAGCAGCTGTTGAAAGCCAACAGAGCTCAGAGCAGAGGATCGTTCGAACCGTAGCGGGTGTGGGATATACAGGGGAGGTCTATTGTGGAGGCGATGGCATGGACCATAAAGAGGGTTGGCAGAACAAATCAAGGAGGAACATCAAGTTCGTTTAACAGGAGGCCTGCAATGAAACTTGTACGGATATGGAAATGCCTTTCCTCAATCGGCTCTAGCCCAAGAAGGCAGCAACGGACTGGATAGGGAAGGAGTGCTAGATGATAACCGGTAAGGATGCGCCGAACAGCTACACGAGTGAATTTGCGCTGAACACTCTCAAGTCTGGGCATCGCAGTTGAGCCAGGGGGAGACCAGACTACAGCCGCGTATTCCAGGGAGGATCGAATCCAACAGGAACTTCAGTCAGAGGGGATCACGCATTTCGGACGAAAGACTAACGATCAGACCCAGTAATTTGTTAGACTTGCTGATAACATAATCGGCATGGGAGTTGAAGGACAGCGTCTCGTCAAGCCATACTCCTATATGCAGAATCTTCTGTACCATGTGGATGAACCTAGAGACCATTGGGCTCTAGATTTGCAACGATGAACATGGAGAG
>contig116727
CGATTACCATGCTGAAGCTACTGGTTGAATTGAACTATAAATGCTGGAAGACGTTTTTTCTTTATCTTCAGTTCAACCCAGTCAACCGTTCAGCCAACATGAAGTTCACCTTTGCCTTCGTTCTGCTCGCCCTGTCTCGCAGTGCTTTCCGTCTGCCAAGCATCCGAAGACCACCCGCTGGTGGTCCAGCGAAGACAGTGCGGAAACCCCGGAAGCTAAGGGAGGTCGGTCTGATTGGTGGAGCACAGGAAAACAACTCTGGGGATAAAACGTGTGCCGGTGTAGTAAAGTGTAAATTATGGACCAGATTTGAAGTTTGATTCGGTTTGAAAGCCCTGTAATACATTTCATTTCACATTGCTACTATCTAATTGGGAGATCAATCTTCTAATGAATGCTGCCTATTCTCTTTGTTGAACTTGGATTGTACTCACATTCCGTTAATAATTTGAAATTCTAATTTCGGCTTGAAATATTTCATCATCGTTTTCGCCACACTAGCCGCCAGAAAGTTCATTTTCGCCCCAGTATATGTGCAGGCGAAACGAGAAGCTGCTTCGGCGATCGGTATCGAGCGAAAATGGTGCTGGCTTTCTCGCTCACTTACTACGTATCTACCTGTTTCAGTCTCACGCTTGTTCTATCGTTGAAAGCTTGGTTGACTATCTCTTTCTTACACACTCGCACAACAAATAAGCTTTTTCGTTCTTTCTATGCTTGATTCCAGAAGGTAGCACTGCAGGATTGAGTAAATAACGAAAAAAGGACGATCAATCGTGTCCTTATTTCGTGAATTTCATAATTTACGGGCTGGGTCGTCCGGTGTGTCATTCTCATGACATAACCTGACACATCCTACAATATAAAAACAACTAC
>contig124837
ATGGTACTATTATTCAAGTGTAGATTTACCACAGAAGTCAGAATTAGTAAATGAACGATGACTCACTAAGAAATAGCTAATATAACCCAGAATCCGCAAACATCAAACGATACCTTCCGCAACACGGTA
>contig129261
CTAATTCAGAATAATAACGCCCAAGTTGTAATCAATAGGGATTGAACATCGCACTTGGAGGATGCCTTGCAGAAGGTAAAAACAGCAGTAGATATTTTTGATAGTTTTTCAACGGAATTATATTCCATAAATATTCTAAATTAATTTAAAATTCTTGTCTGAAAAGGCGAACATACTAATTGATAGCATAACCCTAGCGAAATTAGGAATTACGAACCCAAGAGAACTTAGTAAAAATGAAACAAACGCAATAATAGCAGACATACAGCATAATAACATTGACGCGAATACTGCCATAGAGAGTCTATCGTATACCACCACAAAAGTTGCTGTAAGTCATGACGAATTAGTACTTATTATTAGCGTCCCGCAACTTAAGCGTAGAGTATTCAACAAGATACAAATTTATCCGACAATTAACAATGGTAAAAGAATGTATATCCCTCATCCCTACTTCCTAACTATCACTTCCCAAACCTACATCGTCTCGACGCTTAACAAAAATATGTATTAACCAGAAGAACTACGGCAAGATGACACCACATGAA
>contig150785
CGCAATAATAGCAGACATACAGCATAATACCATTGACGCGAATACTGCCATAGAGAGTCTATCGTATACCACCACAAAAGTTGCTGTAAGTCATGACGAATTAGTACTTATTATTAGCGTCCCGCAACTTAAGCGTAGAGTATTCAACAAGATACAAATTTATCCGACAATTAACAATGGTAAAAGAATGTATATCCCTCATCCCTACTTCCTTACTTTCACTTACCAAACCTACATCGTCTCGACGCTTAACAAAAGTAGTATAAACCAGAAGAACTACGGCAAGATGA
>contig122053
ACACGACACTTTTAAACTTTGTGTAGAGTTTTTGTACTGCTTCTCACTTATGTTTCGGTCGGTGTAGAAACGAATTAGCTAGTGCCTCTGTTCGTCGTTGTACAGTTTTCTTTTCAAAATACTTATCACCTTACTTTAGACGTAGAGGTCCCTATACGGGCGGGCGCCAGTTAAATCTATAGGGTTCGGACACAGACGAAGAAAATCGAGACTTGCTTGTTCTGCGGTCAAAATCGGAGTGAGTTTATTAAGTTAGATTTACATATAAGTTGGTTATTGGGAATTGGATGGGGAAGGGAAAGGTATTGACGATTCTTGATGACTATTTTGCTGATTCGGCGATCACTTACTGGGTAACTGGGTCAGACGATCAACACGGTTTGCTGATCGACGCTGTTTGCTGATCGTGTGCATTCGGGTCGGTGGCGGTTGACAACACTAGAAAATGCTGTGTTGACAACGCAGGTTGTTAACTTCTCCCTCTTTAAATTTGAGACTCCGTGCGAAAAACGTGAAGGTATGTTGGTGGTTGGTAACTCATCGGTTCTAGATTTGGGTCAGTTGGTTGATAACCTTTAGGTTCTGGAATACATTGCGGTTTGTCATCAGGTGTTGTGATTACTTCTACGTTGATGGTGTTGCGGCGTTTTATGCACAGAAATACGACGCCAATTATGATGACCATCATTGGAGTGATGAATGAACTA
>contig155480
GGTGACGGCAACGGCGACGGCAACGACGACGACGACGGTGGCGACGAGTCGGGTAATCAAGCCTGTGCGCGTCGTATCCAATCCCGGCTCACCGAGGACGCGAAAGTTACAGCGTGAATCTTCCATCAACAAAGAGGCGGATGAGTCCAAGGTAAATGGCATGCTAGTGCTACCAACGCCGGCTGAATTGTTACACTTTATATAAACGCTAACACCCTGTAATATCTGTATATCAGTCTCTGGAGCTTTACTAGT
>contig152510
CAACCACGACAATGACCACGGTGGTGGCGGCAACGGCGACGGCAACGACGACGACAACGGTGGCGACGAGTCGGGTAATAAAGCCTGTGCGCGTCGTATCCAATCCCGGCTCACCGAGGACGCGAAAGTTACAGCGTGAATCTTCCATCAACAAAGAGGCGGATGAGTCCAAGGTAAATGGCATGCTAGTGCTACCAACGCCGGCTGAATTGTTACACTTTATATAAACGCTAACACCCTGTAATATCTGTATATCTGTCTCTGGAGCTTTACTAGC
>contig163160
GCTCCAGAGACAGATATACAGATATTACAGGGTGTTAGCGTTTATATAAAGTGTAACAATTCAGCCGGCGTTGGTAGCACTAGCATGCCATTTACCTTGGACTCATCCGCCTCTTTGTTGATGGAAGATTCACGCTGTAACTTTCGCGTCCTCGGTGAGCCGGACGCGTCGTAGTCATTGTCACCACCGTAGTCATTGTCGTGGTTC
>contig112849
TCAATTGCATCAAAAGTCGAGGCAATAGTCAATCTGCCAGTACCATCCGATGTTAGCGAAGTTAGGTCATTCCTCGGTGCAATCAATTATTATAGACGCTTATTACCAAATTTGGGCAACTTACGATATCCGCTAGATGCATTATTAAAAGAAGGGAACAGTTTGCATGATCAGCAGAATGCCAAAGAGTTTTGGAAAAATTCAAATCGATATTATCTTCAAACCTTCTGTTAACTCACTACGATCCACGACTCGAAATAGTTGTATCAGCTGATGCGTCTAGTGTTGGTCTGGGAGCAACACTAAGTCACAAATTTCCTGATGGTACAATTAAGGTTGTTCAGCATGCGTCAAGATCCCTCACTAAAGCGGAACAAAAATATAGCCAGATCGATAGGGAAGGATTAGCCATAATCTTCGCAGTGACGAAATTTCATAAGATGATATTCGGTCGACATTTTCGTCTACAGGCAGATCACAGACCTCTACTACGAATATTTGGCAACAAGAAACGCATCCCAGTTTATACAGCTAACCGATTACAACGTTTTGCCCTAACGCTATTAATGTACGATTTTGATATCGAATACGTGTCAACGGAAATGTTTGGAAATGCCGACATACTATCAAGACTGATAAATAAGCACGATAAGCCGGATGACGACTATGTCATTGCTAATTTGGAATTAGAGAGGGATGTAAAGTCAGTAATCATCAGTAATATTTCATCCTTACCAATTAGTTTCACGGAAATTGCTAAACAGACACTGGAAGATTCTATGCTATGCGAGGTACTAAAATTCTGCAGCAAAAACACCAGCACATTCAATTCCCGTTACGTGGCCAAAACCGTCATCCTCATGGCAGCGTTTGCATATAGATTACGCTGGCCCAGTAGAGGGAGATTATTTTCTCGTGATCGTAGATGCTTATTGAAAATGGCCAAAAATTATAAAAACGTCTAGCACTACCACCTCAGCCACAGTTGCTATTTTACGAAGAATATTCGCGCGTTTCGGTATTCCAGTCACATTGGTGAGTGACAATGGCACGCAATTTACTAGCGAAG
>contig151629
GCAGACACAGCACCTTTCAAGAAAAAGCCGAAGAAGACTAGCGAGCTAGCATCGGTATTACCGGACCGCGCACACATTTCGCCATTCTAGCTACCAGCAGCCTGGTCCGGTTGAGCCGGTGCATTTCCCTCAGGCACGACGATTGCCTTCAGCGTGGAGTTGTTCTCTAGCGGGGCGCGCCGTAAACGAAAGGAACGAAAGAACCGAACGACATTATTGCATCCTTCATCACTTCACGTTCCACTTACCAGTAGCCTCCAGTTTTTCGTCCGTTTCCACGGGCA
>contig186023
CCATACGTTGGTAATGGACTTAGTGGCGAAATTACCACAACCCCTACAAAATAAAAGAGCCAGATATATGACTCAGTCGGAGTCACTTTCGAAAGTCCAAACAGTGGAC
>contig155053
GTTGGTACCCCTATTCATCGAGGGTATCTTTTTGATAACCCCAACAGACCTTTAGACACAGTCTTACTACTCCTTGGAGCAGTCATCAGGGAACCATATAGCAGGAACAGCCGATTATGGAACCCTTTTCGTTCTTTGGACACCTCCTTTAACTTGTATGGCGACTATGGGGACCTTCGTATCGTACTCAGTTGATACCCCTATTCATCGAGGGTATCACTTTGATACCTCCAACAGACCTTTGGACACCATCT
>contig98709
CGAGTGGGGGGGATTAGAAATGCATCCTTCAGTACGAGCGATACTCGAGAGTGGTGAGCGATACAGTGTGGCGCACACGTTGGTTGAGGTTTTCCTTTGACCATGATTGCCCTGCTCGGATGGTGGAAAGGTTTCCGGGCCGCAGCACACAATCATGTGCACGGAAAGAACGAAAATGGAGAACGTGAGGGCGAGCTGTTTTTAATGAGCTTCCAGCCTGCAGGGAAGGTGGCCTGGCCAACGATTACTCGGGCTGCCGGACAACACACAGCCGCACAGGTTTTAGTGGTTAGCCGGGGCTAAATGTTTGCATAATCTATACTACAGCCGGTGGGTGCATCTGCACCCCGGATACCGACCTATCGAACGTATGAACTTGAAAGTGGTGACTGTCCCGAAAAGGGACATTTGCATCCCCCATCGGTTGATGATCGGATTGAATTTATCGCCGGCAGCAATCGGCAGACGCACATTAAAATCGTACCAATAAAGCTCTGCTGCACGATCACGCAAAATCTAGGCGGAGGAGATCCTGGGAGGTGTGTGAGAATACGAGGAAAATCCATCGAACGCTGGACGGTACGCGAAACGTGAAAAACATGCTTTTCAATTTTCCAACCCGATGG
>contig130801
TTCATTAAATATCTTGATTGCAAATAGTTTCATGTTAATATGCTTTCATAAGGACAAAGTCATCTGTGAAGGATTGCCATCGTCTTGATCATTAGAATGATGACCACATAACCACTTAATGATTTGAAATCTTTAAATTGAGGGCTCAAATTCCATATGTGCCGTTCTCCCAAAGTGATGACAGACTATCGAACTATGCAGTATCAATAAGTCTAGTAAGCCAGAAATGGCCAATAAAGAAGTGATGCCAATTTCCATCGAATTAACTTGATTTTATTTTATGTAAAAACCAGTTTAAGATGTTGAAATTTTTTTTCGATAATACGGCATCGGACCGTCATAATTAATAAATAAAAATGTTGAAAATTTTTGCCTATCTTAGGATGAATCTTGAAATTGATTCTAAATCCTTTTTTGTTATTCTCATGAAAATGTGACTAAAACATATAAAAATAGTTTTGGGGTTTTCCCTTTTTTGTCAACTTTCGTAATGTTCAGCTTTGTTATTGAAGAAGTTAGAGT
>contig178746
TGTAAATACTGTTAAATTGTGAAAAATAGCACTTTTTCAATGACACTAGCCTGAAAGTGTCTTATTTTACGTGTAAATACTGTTAAAATTGTGAAAAATAGCACTTTTTCAATGACACTAGCCTGAAAG
>contig93201
TTTGAGCTCTTTCCGTTGACTCAGCTCCTGAGATGAGGTCATCCACGTAGAAGTCGTTAAACCATTTCATTGCATCCGGAAATTTGCCCATGCTGTTCTCAAATGCTCTCCGAAGAGTTCGTATGGCCAAATACGGAGCACACGCTGTACCATACGTAACCGTGTTGAGTCGATACATGCTCACAGGATCTGCTTCGTTAGACCGCCAAAAAATGCGCTGCAAGTCTCTATCCTTCTCCTCCACTAATACCTGACAGTAAATTTTCTCCACATCGGCTACCATGGCTACCTTATAAAACGCATCATGATAGATACAATGTCATCCTGCAGTTGTGGCCCGATCAATAGGATGTCGTTCAACGATTTTCCACTGTCTGTTCTACATGAGCCATCAAACACGACTCTGCATTTTGTTGTACTGCTGTCAAGCTTCAATACGGCATGATGAGGTAAATAGTATTTTATACCTTGGTTTCCATTCTTCTCATCTGCTATTCTCGTCATATGACCAAGCTGAATGTACTCTTCCATGAACTTATGGTACTCTTCACGTAGACATTCATCTCTCTCCTTTCTTCTTTCAACTGCTCCAAATCGTTTGAGAGATATTTCATATGACTCGCCTAATTCACGTTCGTAATCTGCCACCTTCGGTAATTGCACTATATATCTTCCATCCTCGTTGCGACGCGTTGTTTCTGCATACCATCTCTCACAAAGTTGCTCTTCATCAGACATCAGCTTCTCTTCCGGTATATCTTCTAGCTGAACCAATCTCTCCATTGCGGCATTGAAATTATCATCCATCGCACAACCCACGATGCTTTCGTTGAAACCATCCTTAGTTGGCTTCGATAATCTTCCACTGACAATCCAACCCAATCTGGTTTCGAGCAATTGGGGAAGATACGAAGCCAGTTTAATCCTTCCTTCTTGTAGCAAATCGGCAAACAATCTAGCTCCTATCAGCATGTCTATTCGTTCTGGTTTGTTAAAGGCTGGGTCTGCAAGAGGTATGCCTAATGGTAGATTCCACCGCTTCACTTCTACCATACGACTTGGATAGTCGGACGTTACTCGCAGTAACACTAGAAACTGCAGTGATACTTGAAATTCGGACACACGCGATCTTATTCTGGTAACTACCATGCTGGATGAAACAATAGGCACGGTGTCGTCTATTCCAGATAAAGGGCTCGATATTCGGACTCTCTTTAGTTTCAGTTGTTGGGCCAGCCGTTCCGTTATAAAGTTGGATTGAGATCCTTGATCCAACAAAGCTCTCGCTGGCAACTCCTCTCCATCGCTTCCGCGAATCAACACTACTGCCGTCGATAACCACACCATCCTTTGTGGTTCTCCGGATGCTCGGGTGGTATCATTAATCGTCGCAGCTTCCTGCTCTGCTGCTGTTGACTGTGAAACCTTTTCTGCTGACTCCTGAGCTGCTCGTTTACACAATAGCGTATGATGTCTTCCATGGCAATGCTTACACGTCGTAACATTCCGACAAAACCTTATTTGGTGATTTGGTGATGCTTGAAGATCTAAAACATAAACGTTGATTCTTCGCCAAAGCTTCTCGTTGTAGAATCGACATGCCATCGAATTTAGTACAGTTGTCTAACGGATGATCTGCCTTGCTAGCTGGACACGCCTCTTTATCGTTGCGCGATGAGCTGCACACGTTACAGAATATATTTGCGGTATTCTGTTCATTTTCTGGTCTGGACTGGTCACGACTTCGCTGGAAGAGCTTAGAAGCGGCTCTTTTGCCAATCACTCCGACGCTGTGCAGTGCAGTGCTGTTCAACACACGAATCCGTTTTTCGCAGAACTCCAACAATGCTCGTAGCAGTCGGTCAGGTTTTCCACTGCAAAATTTTCCCAGGACATTAATGTGGTCTTATCAAGCTTATACGTTACCAGTGTCGTGAGTGGCGTGTTCCAGTGTTGTATGGGTTCGTCTAGCCGTTTCATTCCTTGAACTAGCCGTCTTGTCTCATTCACAACCCTGGTCAATTCAGCCGATTTTCCAGCATTCATTGGTTCCAGCTGAATCAGTGCCTTGAAGTATTCTCTCCGCAGTATCTTGTTGTCGTCGTATCTCTGCAGCAGGGTCTCCCACGTTGGCATATAGCTTTTCTCCTCAAGTGGTACATGCTCGAACTGCAGTGCAGCTTCTCCCTTCAGTGACGCTAACAGGTACTGAAGTTTTGCCACCTCAGGTAGCTCTGGTAAATCATGCACTAATGACACAAAACGGTCCTTGCATGTCACCCACTTGGTAATATTTCCATCGAACGTTGGCAGTTATAGTTTCGGTAAATGCATTTTCACACTCGCGGACGTTGTGTTTGCCATTGTACTATTCGCAATCGGATGCGCACTTTCATCGGTTCTTTGCAAATCCATAATGAATCCTCTCACTTTATGATATTTTTTGTAGAACTCCTTTCTTTCATTCTGCATCAGTATCCCGTCAATTTCTTCATCTTCAAATAACAATTTTTCTCTTGCATCCTCATACGATCGCTTTGTTTCCTCTAAAGCTTGTAATTGACTCTGCAATTCTCCACGATGCACGGAATTGTTGTAATTGTCTACGAATTCTACAAACGCTTCTATCCACGAAACTCGGTCTTTATACACCTTTAATATTTTTTTTATTTTGCTTTCCGGTGGCATTTTCAAAATTTTCTTTATTTATCCGCGCGATACACTAATTTATCCAACTGTCCTCTAATCTGCTAACTGACAACCGACGCCAACTTTACGCGCCCAAATTTTCTAACAGCGATGGTGTACTAAGGTCACTGACCGACACGACGCTAACTTTCGCACACACGTTACCACTTGCGATGGCGTACCTCACCTTCAACGGAAGCCGACGCCAACCGTATGCACATTTCAAGAAAATCGCACTTGCACGAGTTAACTTTTTCGAAAGATTTTCTTTCGTTCACGTTTCGTTCTTTCGATCACGTTCGGA
>contig149446
TTTGTTAGACTTAGGATTTTTTTCTCCTCTTAATATACTAGTAAGTGGCTTTGCTATTTTTGCAAAGTCTTTCACAAACTTTCTATAATAATTCATTAGACCTAAAAATTATCGTAGCATTTTTATTGTTGTTGGAGCAACAAACTTCTTTATCGCTCCAACTTTCTGGGGGTTGGGTTTAATTCCACTACTCGTTATAATGTGTCCTAGAAATTCAACTTCTTTGTGTAAGAATTCTGAGTCATCCAGTTGAACCTTTAAATTAGCTGCATTTAGTGCTTTAAGAATCGTGTCCAAATTTCAG
>contig138919
AAATCAAAATATCCGAAGAAGATAAAACCAATTTCAGTTTTTCAAAGCATTTAACTTGTTCGGTCGTCAATGTGATTTTTTTGTTAGACTTAGGATTTTTTTCTCCTCTTAATATACTAGTAAGTGGCTTTGCTATTTTTGCAAAGTCTTTCACAAACTTTCTATAATAATTCATTAGACCTAAAAATTATCGTAGCATTTTTATTGTTGTTGGAGCAACAAACTTCTTTATCGCTCCAACTTTCTGGAGGTTGGGTTTAATTCCACTACTCGTTATAATGTGTCCTAGAAATTCAACTTCTTTGTGTAAGAATTCTGACTCATCCAGTTGAACCTTTAAATTAGCTGCATTTAGTGCTTTAAGAATCGTGTCCAAATTTCCCAAATGTTCTTCTAAGGATTTTCCAAAT
>contig105138
CTGGCACCACCAGATTTTGTGTAAAATGTGTAAATTATTATTCAAATTAATAAAGTAATTGAAGCATTGTGAAAGTAATTGCTGCTAATTAAGCAACTTAAACGTTGAATAATATGTTAAAGAAACGTTTTTATTTTAAATTAATGTTTGTTAAATTTTGTATTTTCTAAAGCTATGACAAAATAAAAAAATCGTTTTGATAAAACAATTACTTAACCTTAATATCATAAGGTCCAAACGCGTTGCTTTAGCATTCAATTTATACAAAAGTATTTGAAAATTGTTATGGAATGAAAGCAAATTATATTTAAAAAAAGATGGATGAAAAATCCTCAAACATCACGTTAAATTACATTCTGAACTACTAAGAAAACAAACGCACTAAGTGTTATTGTAACGTCTGAAGTACATAACTGAAAGTTGTAAAACTAATACTTCGAAAGCTCCAAATTTGCCTAAAAAACCTAAAGTTAAATTCTTCTCCTTCTTCCTGGCTTAACGATATCTTACCGTTTTCAATCTTCACTGTGGGGGAACAGCCCGGAGAGAATATGATCCTCGATCCTGACATTTGAAACACTACTAAGTACTCAAGAATTATTATAATTACATGATATCAAAAAATCCAAATTAACAAAAACGATATTCCTCAAAAAATGCTTAAAATTGTAAGTAAAAGTTATGACAGTGCTCATCAAAACGTTTTGACATAACTATAATTGAGTCGTTGGCAACGTATAGATCCAATTACGTATAGATGATTCGTCGAAGTCGGTTGCTGATGCCTGGTTGTAGAACGTGATACAAGGAAAGGAATTCTCGTTATCAACCTTAGTGTATTTATTGCACCATTAATAGACTTTTCGAAAACAGAACCAGACAGTTATGCCTCCTAAATTCTAGGGTTTCTTTCCCAGCTAACCAACAGCACATATCATAATCAAGTTGGTGAATATCAGGTCAATCTATGTTGGATCAATTCTAACCGGTTGTCGATACATTGGTTTGATTCCACAATTCTTAATTCCAGTACTGAACAGACCAGGGCATTCAAAGGACTTGATGCACATTGGGTAGCTAAAGTCTTTGGTGATTCAAGTGGTCTGTGAACTCATAGTGCATCGAGCAAGTCAATTTACATTCTAAAACTTGGCCTTGTTCAAAAGCTTTTTTATTTACAAGGTTTTATAAATTATATAATTTTTCTCAGAGATCGAATATCCACCATTCAATATTACAAAGTTCATTGATGCCGTTGGTTGAAGCTGGGACATTAAAAGCAAACAGTTTATGTTGTGCACTACAAGGTCTTTATAAGAAAACCGCTCCGATTTAAACAAAACGTTATTTTGATCAGGAGACTATCGTTAGATTTCTTCACTTTTTTTCCTTTCAAAGAATGAAATAGCTGGTTGATATTTAATTGAAAGAACAACAGTCAATCGTGTTACCGTGATGAAAGATTTTGATGAGTGTTTTGCTGAGCTCGATTCTCACCTTCATCCAACGTATGGGCCATTAGTGCCTTACCACTGTCTGCTCAGTGATCTGGTCCTCTATTGCCAGCAAAGACATTGCACTCAGCAAAGGTTTACTCGGTTCTCCTTTGTCGCAGCGGTTCTTCTGAATGTAATTTATGTACTTTACCAATCGTTTCTATTCCCTTAAATATTCCTTCTCGTTCTCTCCTCCCATGCTCTCCGATATTCATATCCCATCACCGCACAGTCGTGGAGAGTAGGGATCTCCTACTGCGCACTATCCGCTTCAGTACTCACACAAATTAAAAACCTTATTTACCTTATTACTTTTAGAGATATTGTAT
>contig130541
AAACCCGTATAGTTGTTTACAGGATTAGAATAGAGTTTTGGAAGGAGCCCTTCACATGAGGTTTGTCTAAAATGTCTCTAACTCAATATGTCAAAATATTTTCAAAAAAGTAGCCAAAGATTGTATTGGAGAGATTTTAAAATGAGAATTGAGTATTTGAACATTTTTAAATTTCCTAATACACTCTATTTTGTCAAAAAAGATAGCATATTTTCAAAAAAACTTCTCTTTGTTTGCCAATCTGGTAGTTGAGGAAATAGCCTTTTTCACCAATGCATGTCAAACGCTCTTCATAATTCAACTACAAGTAGAAAATAGCCAGATTTTTATACCTTCAACTTTAATCAAAGAATTTGATAAATAAATCTTCCGATAAATTTTTAAATGTCGCTACTCGAACGAGCGATGTCCAATGAAAGTGAAACTCCCGATGTTCAAGGGAACGAATTACAAGCGCCGCCATTTTATATAAACATCCAGCGCACCCCTTTCCAAGATCCACTCACACACAGTTACGGTTG
>contig112619
GTGGCCGCGACACTTGTGCGATCACGGTCACCCATACAGTCGTATGGGTATCATATGCTTCGCGCTACTTGACGGTGGCCGAATTCGTACGTGTAATATTGAATATGATTACAGTAGGCGACGACGACGAGCTATCGAGAAATGAAAATACGAGAAGCACACATTCTGGCTACAGTATTTATACATTGATGAGATGGAGCGTCGCATATAAAGGCTAATTACTATTTTGCTATATTTTTCGAGCGAGGTTGAAGCTACTTCTAGATTTACATAAAGCTCGGACACTTTTTTAAAACTATTATTTGAATTTATGATGTTAGAAAATAAGGTTATCTTTTATTTCGTATGTAATTCTTTTAAAAAAAATGTCGACAATGAAATTCTCATTTAGAGTACCGCAACAAATGAGCCAATATTGAGCAGTTTTCGGTGAAGCGTCAATCTCTATGTATTGAAGTGTGTGAATCATGAGGTAATAGAACGTGGATGCACACAACACATCGAACAAACAAACCGTAGAAAAGTAAGGAAGGAAAAAGCAAAAGTGCATCCAGCACAATAAACAAGCGCGTAGATGTATCGGAAAAAGGCGAGAGAAACATAAAACACAAACCAAACCGAAGTCACATCAAATGCAGGGTTCGTTCGCGGATATTAATTTCCCTTTTTCCCCTGTCGCTGGCACAGGTTGCTTTTCTAATGAAAATGGTATCCGCACGCGCTCGTGTGTGTGAACCAAGTGTGTGTAGCCAATGTTGTTGTTCTCACTCTTTCACACTCACGCTCACTCTCGGTCAGACTTTAGCCTTGGAGGGAAGTATTAGTTCATTTACCGAGGCACGCATATCGCATAGAAGCGGCGCATGTAGCAGTATGGCAACTAGCACGATGGAGCTTTGTGCGCTATGTTTACGAATTTTATTGAAAAGCATTGGCCTGTTTGTGTGCGTGTTCTAAGCGCTGATGCGAGTGCCGCACGGTAGAAAAGATAGACACAGGTTCAAACAAACAGTGCGTTGGAATGCTGTGCCGTTCGTTCGGTTTTTTACACGGCAATATGGATTTTTGCATATTGTTCTGCATAT
>contig146971
CATTTGATGATACTAATGAGGAGGGAACATTCTCTAATTTAGAGAATTTAAACCGCCTTAAACAGGCCTTATATGGACCAGCCCTCAAAAGCGTTCAACAACTAATGTTGGATTCTTCAAACGTGCCAGAAATAATGGCACGCTTAAAGAACTCCGTCGGGAGAACAGATTTAGTGTATCTTGAGCTACGTAATAATCTGGAGAGGAGATTCCAAAAGCATTGTCGTGGAAATGGTAAACGCTTTAGAAAACCTCATTCAAGTAGTTAATTTAATGAAGGAACCAGATTACTTGAAAGACCACACTCTAGTGTTGGAGTTGACT
>contig147085
CTTGGGGCAAAAATCCTAAAAGCACTTTACGGGTTGGGTCGTCAAGTGTCATTCTCATGGCATGACCAGCCCACCGCAGCCTGGCGAGTCTGATCCGCTCCCCGATGGTGAGATCATCGTACAGCTCGTATAGCATCTTCCTCTCGAACGCGGCTCAGAGGGTTTCGTCAGTTTTGGACAGAGTCCATATCTCAGAGTCGTATGTGAGTACTGGGACTATAAATGCTCGGTACAGTCCCAGCTTCATCCGTCGCAACAGGTATTTAGAGTGGAGAAGTTTCTTCAGGCTGTAGTATGACCGGTTGGCAGCCAGTACCCTTGCG
>contig184782
AAAAAGATGTATAACCAGAAGAACTACGGCAAGATGACACCACATGCATAACGATGCTGTTACAACAGAGAAATGCTAGCTGTGACTTCATCACCAATCCAACAGAAAAAGA
>contig117553
TGGAAGAATCAGGTGAAGCTTGGCAATTGTTGGATTTCGGGATTACGGAGACATCGGCTCCGGTGTCGATCAAAAAACGTATGTTGCTTTTTCGGTCCGTAACGACAAGCCGGTTGCTTGCAGGGTTGACAGCGTCACACTGCAGGCCGATCCCTCCTTCGTTGTCTCAGCACGATGATGGCTGCCCCGTCTGGCTAGAGGAGACAGGTGCGCGGAAGGAACACGGTGGTCGGCAGGAACGTGCGGCTGCGCCGAAACGGCGATGGTAGTAGCATTCGCCGTTCGATGTGTTAGAAGCGCTTGCCGATGGTGTTCGTGATCGCGGACGAAAACTGTACGGGGATCGCTCACGATGGTTCGGGGTACGATCACGACGTCGTGATACCAGCATGAACTCACTCAACTTTCGGTTGAGTTCGGCCACCTCGCGGGAAATACGTTCCTCGAAATCACGCGTACCCTGAACTTCTGCCAAGCGTTGGAACGTACTGTTCTGATTGTGATGAGCGATGCAATCCATGACGGCATCCGCCACACGAGTCTTGTCCGTGGTTGTCCCTCGTGTAGCGATTACGGCCGATTGAGCATGTTGCGGTAGTCTACCAACCCAAAGATCGATGAGCATCGATTCTGTCATGGCACCGTTGGCTGCCCGTCGCATTTCTGCTAGCAACTGGGACGGTTTGCGATCGCCCAACTCCATGCCGGATATCAGACGGTGAAGGCGGCTGCGTTGAGACTCCTCAAAATGAGTCAAGATGGTCTGCTTAGCAAACGTGTACCGGTCTGTCGAAGGCACATTATCCAACAGCGGTCGCAACTCGGGCAGCACACGAACAGGATTCTG
>contig120780
CGGTGCAGAAACTTCTTGAATTTCACCATCAACACCATAAGCTTGTCTATTAATTGAAGACGATGCTCGGGGGCGTTTAGCGTTAAAATGTGGTTTGTTATTTGCTTGAAACGAAGGGTCAACTTCCATAGGAACTGGCCTGTTATTTGCATTTTGTTGCATTACATTGTGTTTGTACACAACCCTGACGTGTTGACAGTCGACGAAAGCACAACCGTGCTTTCGTTAAGTTGGGGCACGCGCGTAGCCAGGATTCGTGTTGAGTGCAGGGGCGCTTACACGAATAAATGTATTAAATATAAGTGCATTAGGAGAAATAAACTCTCTTACCTGCGAATTTCGAAGCAACACAAACGACGGTAAATATTCACCACTGCAGCAAAAAAAACTCCATCCGAAAACTCCCGCGAACAAACATTGGTGCCGTGACCAGGATATACAGTGCGATTCCTGAAATTTTCGCGAGTTTTTAACGTGATTCGTCATTTCGTCCGTTTTTTTCCGCTCACCAAAATACAATTCCTTCACACACTTCGTCCCCACAATGCCTGCGCATTCGACAGTGTTAGCATCGCGACGAACGATTCTGCTAGCTGCTCTGGTGCTGTACGAGCAATTTGTGCACGAATACGATGCTGAACGGGATGCCGTAGAGGTGGAGGTTCGGTTGGGCAGGTTTGAGAAGCTATCCAAGGATTGGGAAAGCATCCAGCAGCAGCTCGAAGACCAGACGAGCAAT
>contig153651
CGTTTCAAGCAAATAACAAACCACATTTTAACGCTAAACGCCCCCGAGCATCGTCTTCAATTAATAGACAAGCTTATGGTGTTGATGGTGAAATTCAAGAAGTTTCTGCACCGCTGCTCCTCTTGAATATGTAGTGGATTCAAAACCGCTTGATGAGACATATTGCCGAACAGACAATCATGATTATTTGTCGTATAAAGCTTCGGAAAACAATCAATCTACAGAGCTTATTTTTTTTAGAATGGAACGCAAATTGGTGAACCGATTCC
>contig174349
GGACGATAGGAAAGATAGAAGGTTTAATTGTTTCGAAAAAAATAGAATGACTACTTCTGCACCTTCTAGTACTATGAGCTATGACGAGTTTGTTAGCATTGGGAAAATTCTCGACTATGTACGAGATCTCCCAACCTTTGAAGAGAAGGCG
>contig131629
CAAAGCATCGGTTGTTAGCACAAAGGGTTTACTATAATCAGGATAAATTTCAGTTTTTCAAAGCATTCAACTTGTTCGGTCGTCAATGTGATTTTTTTGTTAGACTTAGGATTTTTTTCTCCTCTTAATATACTAGTAAGTGGCTTTGCTATTTTTGCAAAGTCTTTCACAAACTTTCTATAATAATTCATTAGATCTAAAAATGATCGTAGCATTTTTATTGTTGTTGGAGCAACAAAATTTTTTATCGCTCCAACTTTCTGGGGGTTGGGTTTAATTCCACTACTCGTTATAATGTGTCCTAGAAATTCAACTTCTTTGTGTAAGAATTCTGACACATCCAGTTGAACCTTTAAATTAGCTGCATTTAGTGCTTTAAGAATCGTGTCCAAATTTCCCAAATGTTCTTCTAAGGATTTTCCAAATACTATCACATCATCCATGTAAATGTAGCACATTTTGCCAATATAATTTCTTAAAACGTCATCAATGGCTCTTTGAAAGATCGCC
>contig117229
TTTTTCTGCAACTTTGGTAGTTACGGGAGACATGTGACCAAGCTCTAAATACTCCTTCATGAAATCGTGATACGCTGATTTTAACTGTGGATCGGGCTCTAATCTTCTCTCCAGAAACTGAAAACGTCGCAATGCAGCTGCTTTCGACACACCGAGCTTTTCGTTGAAGTCTGGGCGTCTGGGAAGGCGAACGATGTATCGGCCTAAATCATCACGTTGGGTGGTGTTGCGAACGCGACAAAATAAAATTGAGCTAACTGACAGGCATGCAAGAGTTAGATGAAAAACTTTAAATAACTAAATATCTTTATTTAGGGTAAATTCTCATCGGCAAATATTAATTTAGGAAAAACCTAAACTCACAAAAAGGCCTCGTACCAAAAGGAATAATGAAACTATGATAAACAATGGTAACGTGTAAGGACATGTCATAAAACAGCTCGAAATTATCCAGACATCAGGAAATGCTAAATAAACTTAGGCCATGTGATAAGACAAGATTAAAAAACATAGACCGGAAAAGAGCCTAACACATGCATTATCGCTGCGCATTTAGTTTCATGAAAAAGGACCAACGCTAAGATCAAGGTACGATCGTATTATCCGCTATCCGCTATCCGTATAGGTTCGGGATACGCCCGACGCTATAGGTTTATGTTACCTCAGGTAAAAAAAGGGGCTTTCTCTTTTAAACTTTTCCTTTCATTCTAACAACCTAATTTTCGTGATTATTTTAGTATATAAGACAGGATTTTTTGAGAATAAAATCGACTTGTAATCCAGACCTCAACGAAGAAGCTTGTGTTTCATTGTTTGGGTATCCATACAGAATCGGGAAAGTTTCACCTTTGCCTTCTC
>contig93198
ATTCTCCACACCCGGAACATGTCGCCAAATACAGGCAGTGGTCAATAGCTTGATCTTTGCCGTGCGGTTGCCGACAAACGTCTTCCAAAGATGATGAGGGGACTGAATCCAATGCCACGTTGTCATAGAGTCAGTCCACAGGAAACAAGGGCCTTCACGTAATCGTCCCTTCCTCACGAAATCCCATAATCGGCTTCCCAACAACGCTGCACACAACTCCAGTCTGGCAATCGTCAACCGCTTTGCTAATGGTGCCACCTTGGATCGCGAAATCAGCAGCTGTACTATTACTTCTCCCGTTGTCGATTCGCTCCTCACGTAGATAA
>contig134319
CATAAATATGGTAAACCCCACAGAACCGATAGCAATGAGGACAAGATTAGGTTGGCTAATTTACGGAAAAAACAACCGAAAGCCAAGAAGAGGAATATTCCATGATAGTACAAGAGAAATATAGTTTTCGTAAACCAATATCCACCAAATTTTCAGTAGAAGAGTGTGGATTAAAACCAGGTGTTCAAATTTCTCTTTCTACGCATATTGCAAAGTCAAGCTTAAAACAATCAGCAAAAAGACGAAAAATAAAATCTGAAAAAACGGCTCTCAGAGATATCAATAGCCATCAGTCAAAGAGAGACAAATCCGGAGAGATTCGTCAAAAGAGCTACAAATTAATAAATGAAAATACAGTTGTTCAGGCATCAACTACAAAAAAGAAAAGAAATAGGATTTCTACCTGTATCGCAAACTCCAATCATTTTATGGAAACACAAATGACAAAAGATCATGTCATCATGATCATG
>contig170495
CAGATGGTGGAATAGTTGAAGTAGGATCAGAGGGCTGGTTTAGAATAAAAGGGGCATGCGAATGTTGGTTTGAGCCCGAAAGCACACTCACCCGCCGCCAAAGCTCCTTACAGGTCAAGAGAGGGTTGATATCAGCCACGAACTGATTCCAACTACTCTCTTTCGCTGC
>contig178721
GCTATATCACCAACAAGAGCAACCGGGTACGAACGGAAACGCAGAATTACATCAAGTAGGTCATCTTGCACTGTAGGTCCGACACATAGAACATCATTTAACGAATAACCTGTACTCGTTTTTGCAGAACCGTC
>contig129955
ACTCCGTGCGAAAAACGTGAAGGTATGTTGGTGGTTGGTAACTCATCGGTTCTGGATTTGGGTCAGTTGGTTGATAACCTTTAGGTTCTGGAATACATTGCGGTTTGTCATCAGATGTTGTGATTACTTCTTTGTTGATGGTGTTGCGGCGTTTTATGCACAGAAATACGACGCCAATTATGATGACCATTAATGGAGTGATGAATGAACTGCCCAATAACCATTGCCAAGTCCATGTGATACTATTACTTTCCAACTGAATATTCTGCATTTCCTTCCGAAGGTCTTTGTGTAGGATGTGTAGATGTTCAAGGCTTAGGTTTGTCACGTTGTTCACGGCTGCAACATGTATTCCATGTATTGGTAGACTAGTAGGAAAACCAGACAGTTCTGTTATGTTGGCTGAAATCAGTTTTTCCATTGACGTAAATATTGCATGTGTTATATTCGATTAGCAGAGAACCAGTGAGATTCCTTCTTTCTACTAGGCAGTTTGTATCCCATGTGAATAGTTTTACCGAATTGATAAGTATGT
>contig116717
ATTATGACTTGATGCCGAAAAGCATTTGGAGGTCCTTCAGTAGATGGTATATATATCGAACCACAGTCGGGTGCCGAATGCTGGGTTGCTGTCATAGAGCAGCAAATCCTACTTAAGGCGTCGGCCACGACATTTGCTTTTCCTGGCTTGTAGATTATTTCAAAATCGTGCTCTTCGAGATAAGATATATTTCGCATTAGTATTTTTCTGTGAAAGTGTAAATGTAAGTGGCTGATGATCTGTTACTATCTTAAATTTAGTTCCATACAAATAGTTCCTAAGGGTTTTTAATGACCAAATTAAAGCCAACATTTCCTTTTCGAAAGCGGAATATGCTTCTTCGGTTTTTGTTAACGATCGAGAAGCGAAATGTATGGGATTGTCAGTACCAATTTAACCCTATGCCAATACTGCTCCTATAGCATAGTTTGAAGCATCGGTTGTTAGCACAAAGGGTTTACTATAATCAGGATAAATCAAAATATCCGAAGAAGATAAAACCAATTTCAGTTTTTCAAAGCATTCAACTTGTTCGGTCGTCAATGTGATTTTTTTGTTAGACTTAGGATTTTTTTCTCCTCTTAATATACTAGTAAGTGGCTTTGCTATTTTTGCAAAGTCATTCACAAACTTTCTATAATAATTCATTAGACCTAAAAATGATCGTAGCATTTTTATTGTTGTTGGAGCAACAAACTTTTTTTACGCTTCAACTTCCTGGGGGTTGGATTTAATTCCACTACTCGTTATAATGTGTCCTAGAAATTCAACTTCTTTGTGTAAGAATTCTGACTCATCCAGTTGAACCTTTAAATTAGCTGCATTTAGTGCTTTAAGAATCGTGTCCAAATTTCCCAAATGTTCTTCCAAGGATTTTCC
>contig131906
GCTAGTGGAAGTTTTAACACTAAGTATGCAATAGATATTGCATTTTTTGCCCCAAAATGTGAGGAAGCTTATCAGTTTTTAATTCATGATTTTGGTCCTTTCTTTGAAGGAATAATTGGCACAGAAGTTCTAGAAAAAATAAAGGCAAATATTTCTTTTGAAAATTGTGCAATGAAAATAACTACAGATGATGGAGAAAGATTTTCTATACCATATTTAAAATACCTTTTAAAGAGAACAATAATATGGTTGATTTTCGTGTGAATGATCATTGGATTTCTTCCACTAAACAAAAAAGTATGAAAATATTGCACGATAATTCATCAGTCTTTTACGAACCTAATTTAAAATTATCATGTGCTACAAATGTTGAATGTACCATCAATACTACTGATGATATACCAGTACATCAACTGGTACACTATCAAGCACAGAAGAGGTGAATATAAAAGTAAAAAGCTTTTAGAAGATGGAATAATTAGACCGTCAAGATGCGCCTGGACAT
>contig160187
TGAATATTCACCTCTTCTGTGCAAGCGGCAGGATAAGGATACACGCGTTGATGTACTGGTATATCATCAGTAGTATTGATGGTACATTCAACATTTGTAGCACATGATAATTTTAAATTAGGTTCGTAAAAGACTGATGAATTATCGTGCAATATTTTCATAATTTTTGTTTAGTGGAAGAAATCCAATGATCATTCACACGAAAATCAATCATACTATTGTTG
>contig146972
GTTAAGCGTCGAGACGATGTAGGTTTGGGAAGTGATAGTAAGGAAGTAGGGATGAGGGATATACATTCTTTTACCATTGTTAATTGTCGGATAAATTTGTATCTTGTTGAATACTCTACGCTTAAGTTGCGGGACGCATATAATAAGTACTGATTCGTCATGACTTACAGCAACTTTTGTGGTGGTATACGATAAACTCTCTATGGCAGTATTCGCGTCAATGTTATTATGCTGTATGTCTGCTATTATTGCGTTTGTTTCATTTTTACTAAGTAATCTTGAGTTCGTAATTCCTAATTTCGCTAGGGTTATGCTATCAATTAG
>contig157622
AGCTAGCTTCCTTTTCTCTGTCGCTCTCTTTCGCGTAATCTTAGCTAGCTTATCTCATGGATGGTAGCAATTGAAACAAATACTTTACTATCTTACACACGTGCCCGGCTTGCTTAATAGAAGGCGATACCGTTTGCTGCTGGTCGGGATCGGTCAGATGATTTATCCATTGGCCGGTTAGTCGGGGCCCCGGAGGGTGTTCGATTCCTTTCTTTTCGTCTCTGTTACGTCGCATGTTACC
>contig162397
CCAACGCGAAGATCAAGGCACGGTCGTAGGGCAGTGAAGGAAGGACCAACTTGACGAATAGAGTAAACGACGCGCAGGCAATAGGCAATAGGAAAATAAACATACGCACTTGAACCACAGATGCGCGATGCATTACCCGCGGTCATAAAACGATAGGGTAACAATTGCCAGATATTGTAACATTACAGACCTCCTACACTAGCCGACGTCA
>contig171731
ATTATGACTTGATGCCGAAAAGCATTTGGAGGTCCTTCAGTAGATGGTATATATATCGAACCACAGTCGGGTGCCGAATGCTGGGTTGCTGTCATAGAGCAGCAAATCCTACTTAAGGCGTCGGCCACGACATTTGCTTTTCCTGGCTTGTAGATTATTTCAA
>contig117563
GCCGATGCGTTTGACCCCTGCCTGGCGTCGGCTGGTGTAGGAGGTCTGTTAGTTTTGTTGTAGATGTTATGTTACAATGTCTGGAAATTGTGGTTAACGTTACCCTATCGTTTTATGGCCATGGGTAATGCATCGTGCATCTGTGGTTCAGGTGCGTATGCCTATTTTCCTATTGCCTATTGCCTGCGCGTCGTTTACCCTTTTCGTCAAGTGATCTTTCCTTCATTGCCCTACGACCCTGCCTTGATCTTTGCATTGGTCGTTTTTTCGTAAAACTAATCGCGCAATGACAATGTATGCGTTGTGTTCTAGTGTTAACCCTTTTCGGCCCATGTTCTTCACTTTCGTTTTTATTACATGGCTTGAGTTTATTTATGATTTCCTGATGTCTGGATATTGTCCTTTTTCCTTTTTTCCTATACTTTCGTTTTCTCATGGTAAGAGGTCGCCATCTGTGACTTAAGGTGGTTTTCCTAATATAATATTTTCCGGTGAGAATTTACCCTAAACAAAGATATTTAGTTATTTAAAGTTTTTCATCTAACTCTTGCCTGCCTGTCAGTTTAGCTCAATTTTATTTTGTCGCGTTCGCAACATTCCGGCCCACGTAAAACTACAAGTTTTACCAAATAATCGCGACGTATTACTGCGAGATAAAATTCAAATTCTCCCTTTGAGTTAATTTTCCTAATATTTAAATCAATTGAATTGTTTCGCACTCTCATAATACGACACCTGATTGTAATTGCACGCATTCTGCAGTTGACGGTTCATCGATGCTTGCAGTCGGTTTTAGAAACGGTTTACAGTTGTTTAGCTGGTGAGGATGCGTTGGTGCTCGTAGGTT
>contig127473
CTGTCGTCCGTGTGTAAGGTGGTTGTTGGATGTGTTTTGAGGCAGTTTATCCAACTCTATCTTGATTTTCCGAGCAAAAGAGAAGCGTTCTTTTCCGTTCGACTAATTTCAAACTCTCCTTGTTTCAGTGTGTCTTCTCCCATCAGCCCTCCTATCAGCCTTTGCCGTCTGCTACTTCTGTTGTTAAAGGTGAGTAGATAAGCTAAGCAGGTTATGAAAAGTGTGTATGCGGTGAGTTTTTGGCGTTTAAACGCGGCGAGATGATCGCGAGATGAGATGAGAAATGAGAGCGAAAATGCGTTGACGGATTACGCATGTCGTTGTTCCCTGGTGCATAATCCCATCCTGTCGCATCAGTGTGAGCAGCAAGCAAGAAGAGGTGACAGGATGATAATAGAAGTGGGCGGAAATGAAGGTCACCTAATTTGCGTGCGTGTCAACGTACGGAAAGCAGTGAGAAAATACAAAATATCGTTTTCTCATCATGTTTCTCTCATAAAATCTACGAAAAACAGCGTTCCTTCCATTACACTGCGATGTTGCAATCGTATGTGCATTCCTTCCACGGTACACAAATATT
>contig140196
AGATCGAAAAGGATCTACACCTGTAAACACTTTACACGGGAAATATCGCCGTCCAGTCAATGAACTGGCGCATTAGAATGTTTACGTCAAACAAAAGTTTGTATCACCGTTAAACAAGAAGCAAAGGCTACCCAATAAAGCTACCCAATAAAGGACCAATTGAAAGTAGTTTCATAGGAATTTATGAAGAAAATATTATCGAAGAGGTAATCGATAAAGAATTACCGACAATAAAGATGAAAAAGTAAGAAAATAATTCCTGATACATGGAACTACGAGGTTTTGACACCCAGCTCAAGGGAAGCTACTGCAATCACACAAACGATTAAGCCTATAGGAAAAGGGTTTATTGTTTAATCAAAGGCCTCAGGGTATTGTTCCACAATTTATCGACC
>contig118094
CGGATCTCGTGCCTGAAAAGAAACCCTGAAAACTCTTACGAAGTGTTTTACATAATGTAAACGTTCATCGCGCTGGACGCACTTGCCGTTTTTTCACATGCTGTAATGTAAACGTTGATCGCGCTGAATGCATATGTTGAGGCACGCATTGTTCTGTAAACATTCTCGATGCTGTAGCACTGCGCTAAAGACGTTGTGTACGCCACAATGTATCGTAAACATTGGTCGCGCGCTGCTTATGCCTTATCCGCGCTGATTTGCTGCCTAAGCTGAAAGCTTCTCGGTGCGTGGGAACATTCTATCGAAAGAATTGTTTCTTTTATGCAACATGTTTAATCAAGATTTGGTTTGATTATGCCCAAGGATACCTTCCTTTTTTCTAGCGTTTTCGCGTTCGCAACTTCTTCTTCTTCCCTGGCACTACAACCGCAAGAGGTCTCGGCCTGCCATTTCTGGCTTTCTGTGACTTAATTTTACCCGTAAAAAGTAGTCAGCCTTACGTACGGGGGTGTGGTCTGGATGGGATTTGACTCCCGGTCCTGCCGTGTGAAGACCGGTGCCACTGTCGCTTCGGCCACCGGACCGCCCCCCGTCCGCATTCGCAACAAGGCCTTCAAAACTTCTTGTCTAAATTGGCATCCTTTATCGTAGCTCGTGCCATTTCAACGAGCGTTCTATTCTTACGTTCACTAACACCGTTTTGCTCCGGGGTGTACGCAACTGTGAACTCAATCTATATGCCCTGCTTTTTACAGAAGCTTAGGAACTGTTCATTTTTGTATTCCGTTCCGTTATCACACCGCAAACGAGCTATATTTGATTGAAATTTC
>contig172857
TGTCGAAAATCCCACTACCGAAGGGTGAGAAAACTAACACACCACCGAGTCGTATTCCACCGCCGAAGCGGACCACACTCCAGGCGGGAAAGCAGTCATCCAAGCTCGGTGCATTGAAAACGTCTCCAGATGGTGCCCTTAAGAAGTAACGGCGCAT
>contig154995
ATCTTGTCACCTTCAAATCAAATTTTAATTAAGAGAAGTTCATTCAATCTAAACTTTTCTCTATTGTACCTAACATTCACTGCTCACTGTTTTCGCACCACGTATTCACAGTTATAAAATTTAAATTATATTATAGTAAATTAAATTGACTCGTAATGACTCACAGTAACAATATGCAGACTTTGAAACAATTGCAGCTCATCGTTGTTCACGTAGCGATGTCCACAAAGCGATGTCCACGTAGTGTCTCGAGTTGAAA
>contig145092
CCAGGAAAAGTAAATGTCGTGGCCGACGCCTTAAGTAGAATTTGCTGCTCTATGACAGCAACCCAGCATTCGGCACCAGACTGTGGTTCGATATATATACCATCTACTGAAGGACCTCTAAATGCTTTTCGGCATCAAGTCATAATAAAAGAAGGTAATCAAAACGTAGAAATTAAGAACCTCTTTTCGAATTTTAAGATAATAACAGTACATACTAATGATATGACTGAAAGGAATTTATTAAATATTTTACAAACGCAAAGATACAAATAAGATTAATCAATTCTACTATTAATTAACTAATTCAGAATAATAACGCCCAAGTTATAATCAATAGGGATGG
>contig93194
TCATTGAGTAAAAAAACTTCAATGGAGTTAACAAAAATTGAGACTCAAAACAATTCAACTTTTTTATAACAAAGCTAGACTATGTGAAGGTTGATAATACAAAAGAGCGGATGTCCAGGACTATAAAAAAATTTGGTCGATTTTTAAGTGTGATGAATAGGTTTACTTTATTGTATAAAATGTTTTGGTCATAGTGTCATGAGAGTAACACAACGATGCTTAAAATCGATATATCGTTTGATTCAATGATTAATTTTTTTTGCATTTTTGCTGACATCTGAAACTAAATTTTGCAGAAAAAAACTTAGTTGATCCTTTGAAATTTGGCTCCATAGCCTCAGCTTTACGTTCGTTAAACATCAAGCCTGACAATGTATAATTTATCAAAAACTGATTTAAATTCCTTTGAAATTCAGTATTTTGAATCACGTATCTAATAATTGTATCATTCACCGTTCTCACCGCTCTTTCAGCTTAGCCATTAGATTGTGGGTGGTAAGGTGGTGATTTGCTGACTTTAATACCTTATGAATGTTACGTTGATTTTTACTTCCCTGAGTTGAATAGAGGCCCATTGTCTAACACTATTTTTCCTGGCATTCCTAAACATGTAAAAAATGTATCTTGCTCTTGGATGAAAAGCTCTGCTCTGATACTTGTCATGATTTTAGCTTCTGTAAACAACGTTAAATTTAACTTTACTTTGCTTTAAGGCAGAAGTCCGACACAAACAACGATCTTGTCCGTTCGGCAGGCGGTTTCTGAATGCCCAGCCGCCGGGACGTTTTCTATGTATTTCCACTTGACATTTCTACATCAAGATGTGTACAGATATATACAAACATAAGGTACTTATAAGAATGGGGGCCTACACTTGCATGAATTTCGTGAATCTATCTACAACTATCACTAGTGAGCTATTCTCGAAGAAACAAAAATCTACGAGTATTCGCTCAAGTGGACTTAAATTTTCTTGCCATTTTGTTGTGAATGCTTCTTTCAGTATTATTTGTCTGGAATGACAAATTAGAGAAAAATAATGACGTTGTTCGATAGCTCTACTGGTTTCTTTCGGATCGTTGCTGTGACTCGCTTGGGGTTTACCTTAAGACTAAAATTACAAATGTATTCTATCTTATTTTATTTACAATATTACACGAATACTAATGCCTATCCTGAACCTGAACTATACAAATATATTTACATTAAATTCATGTTAATCGGGTTGCCTACTCATATGCGCAACATTCCCGACCGCCCAAAATTCCCAATTTTAATCGTAACTATCAATATCCTCTCACTTTCATTTTCGAACTAACTAGCCTTAATTCTTAATTTCCTTCCTTTGAAATTGCAACTCTCATTTTAAACAATATTTCCTCCCAATCGTAGTTCCTCAAAATTTAAATTTCGCATTATTCTCACTTCATTTCTTATGTTGATTATTCATTCCTTTCAATTATTTGAAACATAAGTTCCCTCTCTCTATCTCTCTCTCTCTCTTGGTCAATGTTATTCAACCGGCAAAATACATATTCTTACAACTGGTCTTTTCATATCAGTTGTATTAGCGGTTCTTAACGTTACCACACGTACTACTCCGTCACTGCCTGGATGAACTGCTGTAATTCGAGCAAGCGGCCACTTTGTTGGCGGTACGTTG
>contig117957
TTTTTCAGAACATTCAACTTGTTCGGTCGTCAATGTGATTTTTTTGTTAGACTTAGGATTTTTTTCTCCTCTTAATATACTAGTAAGTGGCTTTGCTATTTTTGCAAAGTCTTTCACAAATATTCAATAATAATTCATTAGACTAAAAATGATCGTAGCATTTTTATTGTTGTTGGAGCAACAAACTTTTTTATCGCTCCAACTTTCTGGGGGTTGGATTTAATTCCACTACTCGTTATAATGTATCCTAGAAATTCAACTTCTTTGTGTAAGAATTCTGACACATCCAGTTGAACCTTTAAATTAGCTGCATTTAGTGCTTTAAGAATCGTGTCCGAATTTCCCAAATGTTCTTCTAAGGATTTTCCAAATACTATCACATCATCCATGTAAATGTAGCACATTTTGCCAATATAATTTCTTAAAACGTCATCAATGGCTCTTTGAAAGATCGCCGGGGCGTTCTTTAATCCAAAAGGCATTCGCGTAAATAAAGTGAAAGCCAGAAGCTAAATCAAGAGTAGAGAAATATTGTTGTCCTCTTAATTGTTCCAGAACATACGCTATCTCAGGCATGGGATACCTTTCGCTTATTGTCTTTTCATTTAATTTCCTGTAATCTACGACCATACGAATTTCTTTTTCCTGAAGCGTCGTTCTTTTTTGGTACTATCCAAACTGGGGATGAGGCGGATCTTGACGGTCTAATTATTCAATCTTCCAAAAGCTTTTTTATTTGAATATTCACCTCTTCTGTGTAAGCGGCAGGATAAGGATACACGCGTTGATGTACTGGTATATCATCAGTAGTATTGATAGTACATTCAACATT
>contig162887
ATTACGATAGATAGATATGGTATACGATAGACTCTCTATGGCAGTATTCGCGTCAATGTTATTATGCTGTATGTCTGCTATTATTGCGTTTGTTTCATTTTTACTAAGTACTCTTGGGTTCGTAATTCCTAATTTCGCTAGGGTTATGCTATCAATTAGTATGTTCGCCTTTTCAGATAAGAATTTTAAGTTCATTAGAATGTTTATGG
>contig142597
GGCTCTTTGAAAGATCGCCGGGGCGTTCTTTAATTCAAAAGGCATTCGCGTAAATTCATATTTTCCGTTATTAATAGAAAATGCTGTTTTTTTCTATGTCGGATGGTTTCATCTTGATTTGATGAAAGCCAGAAGCTAAATCAAGAGTAGAGAAATATTGTTGTCCTCTTAATTGTTCCAGAACATACGCTATCTCAGGCATGGGATACCTTTCGCTTATTGTCTTTTCATTTAATTTCCTGTAATCTACGACCATACGAATTTATTTTTTCCTGAAGTGTCGTTCTTTTTTGGTACAATCCAAACTGGGGATGAGGCAGATCTTGACGGTCTAATTATTCAATCTTCCAAAAGCTTTTTTATTTGAA
>contig139776
GCAAAGAGTAGCATCACATTACGCGAACACTACGGCCATGTGCGAATATATATGGAAAACTGAACGGACGTTGGACGCACGTAGGCATCAACTCATGGTTCACGCACGGAAGTGGCGTAGACAAGGCAGTCATGTTTCACCTGTGGAATCTGACAAATGCGACGAATAGGCGGCACCGGACGATAGTGCGTGGGTTTGATTTTCAGAAATGGAAGTTGACTCTCGACACCGGATGAAGACTTCGTGGAAGCGTTTACCAGCAACACCGGATGGCAACAGATGACGACGTTAGGCTGATACTGATCAGGTCTGACGAGCTGATGATGGAGCAACCGGCCGTGAGCGAGACTATCGATGGGGGTACGTACGCGAAACACAAAAACCCCGAACGAATGCTTCAG
>contig153034
ATGAAACAATCTACAAGCCAGGAAAAGCAAATGTCGTGGCCGACGCCTTAAGTAGGATTTGCTGCTCTATGACAGCAACCCAGCATTCGGCACCCGACTGTGGTTCGATATATATACCATCTACTGAAGGACCTCCAAATGCTTTTCGGCATCAAGTCATAATAAAAGAAGGTAATCAAAACGTAGAAATTAAGAATCTCTTTTCGAATTTTAAGATAATAACAGTACATACAAATGATATGACTGAAAGGAATTTATTAAATATTTTACAAA
>contig141773
AAGGTGTATGTATTTAGAAGGTGAACTTTTGTCGATTTGACAGAGCACCATTTCCCATAACTCTTAAAGTTGTGAATCCCCCTTTACGTGTTTCACGTGTTAGCCTTTTGAAGGTTTCCCCTCCCTGTAAAAAAAAAACTTTGCTCTGATCATTACAACTGTTATCCTAAAATTTTTAATTAAGTACCATTTCTCTATTGTACCTGCAGTTGTACGCGATGGAATGCACAGCCCTGCTGTTGTTCAGTAGGGTGTTCGTTCCAGTCAAGCTAAGAATTTGGCGTCTTAGGACAACACACTGGAGTCAACGGGATACGAGTTTTTGGCCAGATTTGCTCATCTGCCGTGGTTTCCTGCAGGGAAACATAATGTCTTCAC
>contig135400
ATCAGAAAATATAATGGGAAAAGTTCAAGAAACGCACAAAAAATATTATGGACGAAATATGTTAAAAATTCAATTCACTCAAAAAATGTTAGAGGAAATTGAATCACCTTCACATCAATTGGATATAGTTAGTAAAGAACATAATAGAGCCCACAGAGGATTAGAGGAAAATAAACAACAGATTTGGCGGAGGTATTATTTCCCCAAAATGACTGGTTTGATAAAAGGATTCATAAAAAAATTCTGTATCTGTAACGAATGAAAATTTGACAGGAAACCGAACATCCAACCGTTGCAAATCACACCTTTACCAGAAAGACCTTTTGAAATTTTACACATCGATATACTTTTCCTGGAAAAGCATTACTTTCTTACGTGTGTCGATAAGTTTTCAAAATTTGTACAAGTAGCACGAATTAATTCTAGAGCTACCGTAGATGTGTTTCCTGTACTTAA
>contig143786
ATAGTGAGTTTATTAAGTTAGATTTACATATAAGTTGGTTATTGGGAATTGGATGGGGAAGGGAAAGGTATTGACGATTCTTGATGACTATTTTGCTGATTCGGCGATCACTTACTGGGTAACTGGGTCAGACGATCAACACGGTTTGCTGATCGACGCTGTTTGCTGATCGTGTGCATTCGGGTCGGTGGCGGTTGACAACACTAGAAAATGCTGTGTTGACAACGCAGGTTGTTAACTTCTCCCTCTTTAAATTTGAGACTCCGTGCGAAAAACGTGAAGGTATGTTGGTGGTTGGTAACTCATCGGTTCTAGATTTGGGTCAGTTGGTTGATAACCTTTAGGTTCTGGAATACA
>contig157875
CATTTCGTCGAGAGGTTTACCCTGGCTATGCTGTCATATGCGGCTTTAAAATCAATGAAGAGATGATAGGAGTGGATCTATTGCTCCGCCATCTTCTCCAAGATTTGCCGCATCGTGAAGATCTGGTCAGTGGTTGATTTTCCGTTTGGAAATCCTCTCTGATAGTTTCCATCTAGTTTTTAGCTATCCGGTAGAAACAGAACAGTCTCACCTTTAGTTGCAGATTGAAATGTTTTGCT
>contig182467
CATATTCAAGAGGAGCAGCGGTGCTGAAACTTCTTGAATTTCACCATCAACACCATAAGCTTGTCTATTAATTGAAGACGATGCTCGGGGGCGTTTAGCGTTAAAATGTGGTTTTTTATT
>contig184110
ACGATTATGAAACAATCTACAAGCCAGGAAAAGCAAATGTCGTGGCCGACGCCTTAAGTAGGATTTGCTGCTCTATGACAGCAACCCAGCATTCGGCACCCGACTGTGGTTCGAT
>contig172996
TTTTTTCCGTTTTGTTCATGGATTGTTTTCTCGGATTGTTATAAGTTCCGCGCCCAGTCCTTAAAATCCACCGGTAATTTAGTTCGGGAACAAAACGATATCCTTATTTGCTTACTCAGTTAGGACTTAGGGCTTAGAAACCTTAGATTAAGGGACG
>contig135118
CATGGTGACCATTTGGTGGCATGGTGACCATTGCCAACCAAATGATGAGTCATGGTGGATGGTACGACTGGTATAGAACTAGACTGTTCCTGCGGATTCATTATTCTATTTTTTGAGTGGATTTCAAAACGTCTAATTTTACGAAAAATGATGGAGTAATCTTGTCACCTTCAAATCAAATTTTAATTAAGAGAAGTTCATTCAATCTAAAATTTTCTCTATTGTACCTAACATTCACTGCTCACTGTTTTCGCACCACGTATTCAATTAAATTGACTCGTAATGACTCACAGTAACAATATGCAGACTTTGAAACAATTGCAGCTCATCGTTGTTCACGTAGCGATGTCCACGAAGCGATGTCCACGTAGTGTCTCGAGTTGGAAGGTTGATGTAACGTTCCGGTATTGGAATGAAAGCTTGCGGGATGCTCCGGATGGTCCTTTTGGATGATTGATC
>contig141115
ATTAAAATGTGGTTTGTTATTTGCTAAGGGTCAACTTCCATAGGAACTGGCCTGTTATTTGCATTTTGTTGCATTACATTGTAACCTGGATGATAATGCCTAAACATCTTTTCTTGTGGATTTACACTTCTCATAGAAAAACGATTAAAATTGTGGTTCCAACCCGATGAAGCAGAATTCGAATCCAAAACATCAGCTGCTTCGCCTTTAATTTTCCTTCTGATTGTTGCCACGATAATGCGGTATTCAATTGAATCACGAGGAAGACGTTCATAAATTTTGAAAATATTTTCCACTTCTAAAATCCATCTTGAAAGGCTAGATCCGTGTCCATGGAATTCAGGAAGGTTATTTACAAAATCTGGCACTTTACCTAACTGAATG
>contig141382
CAATCCCTATTGATTACAACTTGGGCGTTATTATTCTGAATTAGTTAATTAATAGTAGAATTGATTAATCTTAAATCGTTTGCGTCTGGACTACCAGCTATAAATTTCCAGGCGGTTCCTACTGTATCCCAGCACTTCTTTCGTCTTGGAATCAAGGATTTTAACATTTCCGTAACGTGTTCAAATTGTGCTGTAATTATAGGCGGGAATTGAGTCTCTTCAACGTTCTTAAAATCCGTAAACAGTGAATTAATTTCGTTTTGCATTTCTGACACTTTAAAATGGTGTATATAATAATTAATAAGTTCCTTTAATTATTCTAGCTGTACCTCTGTCGAACGCTACAATGGGTACGTAGTCCATTTTTGTTAGCTTTAC
>contig131857
TTTTCCAGGAAAAGTATATCGATCGAAAAGTATATCGACTAGTTGCCCCGGCGATCTTATGTGTTAAGGGTAAGTTTAGGGACAATGCCACCTGAAACAACGCAAGGAAGTCGACATGGAGACACAGACAAATTAAGGAAGAGACTTTTCTTTACGATAAAAAGAATGTTCGATTAATTGTAAGACAATCAAATTTTGATTGTCGGCCAGGTAGCAGCTCTGCGGAACATGCGGAACATTTCCTGTAATCATTTTAAGACGACGGCATGCTTTGCCAAAGAGAACAAAACATTCAATACATAGTATTACATAGCCTTTAAAATCACAC
>contig153139
TTTCTCTGTTGTAACAGCATCGTTATGCATGTGGTGTCATCTTGCCGTAGTTCTTCTGGTTAATACATATTTTTGTTAAGCGTCGAGACGATGTAGGTTTGGGAAGTGATAGTTAGGAAGTAGGGATGAGGGATATACATTATTTTACCATTGTTAATTGTCGGATAAATTTGTATCTTGTTGAATACTCTACGCTTAAGTTGCGGGACGCTAATAATAAGTACTAATTCGTCATGACTTACAGCAACTTTTGTAGTGGTATACGATAGAC
>contig148332
AAAATGGAAAAAGAATCTATAAAAAGATGGATGGATCCCCATAGCGATCGGTCAGCACGTAAAGCTAACAAAAATGGACTACGTACCCATTGTAGCGTTCGACAGAGGTACAGCTAGAATAATTAAAGGAACTTATTAATTATTATGTACACCATTTTAAAGTGTCAGAAATGCAAAACGAAATTAATTCACTGTTTACGGATTTTAAGAACGTTGAAGAGACTCAATTCCCTCCTATAATAACAGCACAATTTGAACACGTTACGGAAATGTTAAAATCCTTGATTCCAAGACGAAAGAAGTGCTGGGATA
>contig115806
TCCAGAACATACGCTATCTCAGGCATGAGATACCTTCCGCTTATTGTCTTTTCATTTAATTTCATGTAATCTACGACCATACGAATTTATTTTTTCCTGAAGCGTCGTTCTTTTTTTGGTACAATCCAAACTGGGGATGTCCAGGCGCATCTTGACGGTCTAATTATTCCATCTTCTAAAAGCTTTTTACTTTTATATTCACCTCTTCTGTGCAAGCGGCAGGATAAGGATACACGCGTTGATGTACTGGTATATCATCAGTAGTATTGATGGTACATTCAACATTTGTAGCACATGATAATTTTAAATTAGGTTTGTAAAAGACTGATGAATTATCGAGCAATATTTTCATAATTTTTTGTTTAGTGGAAGAATTCAAATGATCCACACGGAAATCAACCATATTATTGTTCTATTTATAAGGTATTTTAAATATGGTATAGAAAATCTTTCTCCATCATCTGTAGTTATTTTCATTGCACAATTTTCAAAAGAAATATCAGCCTTTATTTTTTCTAGAACATCTGTACTAATTATTCCTTCAAAGAAAGGACCAAAATCATGAATTAAAAACTGATAAGCTTCCTCACATTTTGGGGCAAAAAATGCAATATCTATTGCATACTTAGTGTTAAAACTTCCACAAACAGATTTTATATTATAGTTGGACACTTCGTATGGTTTAGATAATTTATAACTCGAGGCAAGTTTATTTGAAATAAAACTGATATTCGATCCACTATGAATCAAAAAAGGGTAATCTCCCGTTCCGGTGTGCAAATTGATATATGGGAGGAATCAGTTCACCAATTTGCGTTTCATTCTTAAAAATTAAGCATTTTACATTCAAGAGGAGCAGTGGTGCGATATGCTGAAACTTCTTGAATTTCATCATCAACACCATAAGCTTGTCGAT
>contig151011
ATGTGATTTTAAAGGCTATGTAATACTATGTATTGAATGTTTTGTTCTCTTTGGCAAAGCATGCCGTCGTCTTAAAATGATTACAGGAAATGTTCCGCATGTTCCGCAGAGCTGCTACCTGGCCGACAATCAAAATTTGATTGTCTTACAATTAATCGAACATTCTTTTTATCGTAAAGTAAAGTCTCTTCCTTAATTTGTCTGTGTCTCCATGTCGACTTCCTTGCGTTGTTTCAGGTGGCATTGTCCCTAAACTTACCCATAACACATAAGATCGCCGGGGCAACTA
>contig168766
CAGCATTTTCTATTAATAACGGAAAATATGAATTTACGCGAATGCCTTTTGGATTAAAGAACGCCCCGGCGATCTTTCAAAGAGCCATTGATGACGTTTTAAGAAATTATATTGGCAAAATGTGCTACATTTACATGGATGATGTGATAGTATTTGGAAAATCCTTGGAAGAACATT
>contig93190
GGTTGTGCCTGGGCATTTATGTCACTGTAGAAGTGTCGAGCTGTCATTCTGTGCGCGTGGCACTCTGTGCAAAGTGCGCTCCGTTTTTATTTGGTAAGAAAAAGGTCGTAAAATTGTGCTTGAACCACCGGATATTGTGCACAATGAAGGTAAAATGTAAAAAAGTGAAAACGGCTCCGAAATCGGTGAAATAAAGTGTATAAAAGTGGCACATGGTTCCAGCACATAAGTGCGGTAAGCAGACTCAGATGGACACAGTTTCCCCGGTGATAGTGAAGCGATCGGAGAGCGGTTTGTGTTTCAATTTAGTGATAAATGGCCAATAAAGTGGCTTCAGTGAAGAAACTGTGGATTTCCGCTGCTTTTAGGACGAAATGTAGCGTGTGTAAGTTGTAGGCCACACCAACAACAACAACAACAACCGTGAAAGTGGGTTGGCACTCAATTTCTCGGGATTTCCGGTTTGGAAGTGAGTGAAAACGGTCGATAAGGAGGCCAAAATGTTGCGCAAGCCGAAAACGGGGTAAAAATCGGCCAACTAGTGCGAAAGCTACGCGGTCCAAAAAGTGCATCAGTAGTGCACTGTGCATCAGTGGTGGGGGGAAGCAGTGTCGGGTGTTTGTTTTTGCGGCCAATTTCGCACGGATCGGTCCGGAAGCGGTCCTTTCCGGCGTGGTAGTGTGCAATCAATTCAACGAACCCAAAAAAACCGCAGTGAAATAAGTCTTAAGTAGGCTAAATAAGTGAAAAAACGGAGAAGGCAGAAGTGTGACAGTAGTGTGACAGCACCACGTGGCGGATATACCGCGTTTAATGCAAAAGTGTAAATAACTTGCTCATTTATGGATCGAATTGATTGCGGTTTGAATTTTAGTGATGTGAACCGATTGTGAAATCCGTTTCCGTCGGAAAAACGGTGGAAATTCGAACATTTATGGAAATCGTTAATTTGGCGTTTTCGGCTTCCGAA
>contig113848
GAAATCCAATGATCATTCACACGAAAATCAAACATATTACTGTTCTCTTTACAAGGATATTTTAAATATGGTATAGAAAATCTTTCTCCATCATCTGTAGTTATTTTCATTGCACAATTTTCAAAAGAAATATCAGCCTTTATTTTTTCTAGAACGTCTGTGCCAATTATTCCTTCAAAGAAAGGACCAAAATCATGACTAAACAACTGATAAGCTTCCTCACATTTTGGGGCAAAAAATGCAATATCTATTGCATACTTAGTGTTGAAACTTCCACTAACAGATTTTATATTATAGTTTGACACTTCGTATGGTTTATATAATTTATAACTCGAGGCAAGTTTATTTGAAATAAAACTGATATTCGATCCACTATGAATCAAAAAAGGGTAATCTCCCGTTACGGTGGGCAAATTGATATATGGGAAGAATCGGTTCACCAATTTGCGTTCCATTCTAAAAAAATAAGCTCTGTAGATTCAAGAGGAGCAGTGGTGCGATATGCTGAAACTTCTTGAATTTCATCATCAACACCATAAGCTTGTCGATTCATTGAATTTAGCGTTAAAATGTGGTTTGTTTTTTGCTTGAAAAGAAGGGTCAACTTCCATAGGAACTGGACTGTTATTTATATTTTGTTGCATTACATTGTAACCTGGATGATAATGCCTAAACATAATTCCTTTTGGATTTACACTTCTCATAGAAAAACGGTTATAATTGTGGGGAAAGTTTCTCGGTTGTGTCATTGGCCTATCTTGATTCATTTTGGGGTTAAAATTTGAGCTATTAAATTATTGCCTGTTTATATTATGTCGATTTTGTGGAATCTGTAAATCTCTTGGTTTAGGAATGTAATAATTGGGTTATCGTGAAATGGCGTGGATCTCATGTCCATGTTTTAAAATTCTAAAACAGTAATTATAAGCAGAACTCAAACTGCTCGGGTTATAATTTTTCAACAAGAAGCTTAAATGGTTTCTCTAAGCCTCGGATAAAGCTG
>contig133529
CCGGTTGAGCCGGTGCATTTCCCTCAGGCACGACGATTGCCTGCAGCGTGGAGTTGTCCTCTAGCGGAGCGTGCCGTAAACGAAAAGAACGAAAGAAACGAACCGTTTCCGCGGGCACCACGGGCACCACGACCGTTGCCTGCAGCGGGGGTGTATCCTCCCCCGTTGAACTGTCCTACAGGACGGCCGTGCGTTCCATTTGGGCCGGATTTTCTATGGATTTTATCGGCGTGGAGGTCCGTGCGTTCAGCTTCTCGAAAGGCTCGATTACGTAATATAGTTTCAGTTCGGCGGGGCTCACCGTCTAAGGCATACAATTTCCATGCCTACTAAGATTTTTCGAAATGTGACACTTCAAAAATCCGCACGGCAAACGGTTCCATTTGACAGCTCGCGTTGACATACCTTCAAACCGGTTCCGTTACAATGTAACTGCGCGACCAGTAAAAAATATTCCGGCGCAAAACAGAGTACACCTTGCCG
>contig154649
GCAGCGGGGGTGTATCCTCCCCCGTTGAACTGTCCTACAGGACGGCCGTGCGTTCCATTTGGGCCGGATTTTCTATGGATTTTATCGGCGTGGAGGTCCGTGCGTTCAGCTTCTCGAAAGGCTCGATTACGTAATATAGTTTCAGTTCGGCGGGGCTCACCGTCTACGGCATACAATTTCCATGCCTACTAAGATTTTTCGAAATGTGACACTTCAAAAATCCGCACGGCAAACGGTTCCATTTGACAGCTCGCGTTGACA
>contig132893
CATTGCGTCGAGAGGTTTACCCTGTAAGTGGTTGATTTTCCGTTTGGAAATCCTCTCTGGTAGTTTCCATCTAGTTTTTAGCTATCCGGTAGAAACAGAACAGTCTCACCTTTAGTTGCAGATTGAAATGTTTTGCTTTCCTTTCGTAAATCCTTCTAAATTGAGGCTGTCTCTGCTCGTCTATAGTTGAAAGATAGGTTGGAAAGATTTCAGGAACTTATGCGAAATTAGAAGGGTTACCTACCTCATTAAAAGTCAGGCTTTTGTGTAATTTTTGCACACTTATAATTGGTTTGTTTTCAATTTAGAAACCTTTGACTTACATGTGTTTTAAACCTATTTTCCTTAATGTTACTGTAATACTTACTTTTAGCTTTTTTTCGATACTATAATTTCTTTCGAATCGTAAGGACACAGCTTTTTTGGCTAAAAAAGATTGTTGAAGACCAGGGAAATCTTCTAAAAATCAAGACTCACTCTATAGAAACTAC
>contig118340
GGCGGTGGTACCGGTTGCACGGTCGATGGCACCACAGAAATCCGGTTTTCCGGCGTAGACCTTGTATAGTCGGTAGTAGCTTCCGGAGACGATGGCCGCATGAAAATCTTTGTTGTGGCTTTCGAGCCAGACGCTAGATGGCAGGGTTCTGTGGTGTTCTGTTCGTTGTTCTGAATGGCACGGAAAAGATCGATACTAAGCGCGGGTATGTTCATAAGCTCTTTGTCTAGTTCCCGTTCCAGGTTTTTGTTCAATGCTTCTACATCTGTGGGTTCCACTAGACATCCCGTATTTGACTCGCGATTCCGACTGGTACGATCATTGTGCGCCTTCTGCGTTTTCTTCGAGCTAGTGGCACGTTTGGCCTGCACACTCGGGTACATATGACTCATAAAGTCATAGTACCGCTTGGCCTTACAAGACCTAGCAGCACGAGTTGTGCTTTCGGTACCATCATTAACCTGATCCGGGACATTACCAACACCAGTGGAACATTGATCTGATTCGGAAACTCGGTTGTATCGTGGCTTCCAAGGCTGTCCCGCATCTAATGGCGAAAGGAAGGAATGCTTATGCTGCTGTTCCGTCTTCTTCTTAATCCTTCAGTCTGCTAACACTTACCTGCTCTATCACCGCACTGGCGCGTTTCGACGCAAAGTTTGTTTAAGCTTTCCATGTCCGAATCATCCGCCAGCTTGAACGTAGTGAGCGGACGGCGATCCTCGACGCTTCCACGCAAGCTCAACAAAGCTTGGGCCGCCTCCAATAGATCAGGCGATAGGGTTGCCTCCGGTTCGGTCTCCATTGGCTCAGTCTTTAC
>contig116926
ATGCGCCGTTACTTAAGCGCACCACCGGGAGACGTTTTCAATGCACCGAGCTTGGATGACTGCTTTCCCGCCTGGAGTGTGGTCCGCTTCAGCGGTGGAATACGACTCGGTGGTGTGTTAGTTTTCTCACCCTTCGGTAGTGGGATTTTCGACACCGGTTTACCATCCGGCTGCGGATCGGTAGTCCCGCCAGTCGGTACAACCTTCGGCACGTGCACCGACAGCGTCGGTTTGTCCAGCACGAACGTATCCTGGCGTGCTATACCGATCCCGGCGGCTGCCACTGGCACCGCTGGTGGTTTGAGCTTCTCTTTGCTGCCGGGTGGCGTCACGTCCGGTTGAAGCTTTTTCGTCGCCGAACGTTGAGCGTACGGTTTTGTGGCGAGTGGTTTCGCAACCGGACGATGGATGGGACTGCCGATGGAAGGTTTTGCCAGTGTTCTGCGGGTAGTAACGGCGCCACACTTTGGCACTACTGGTTGCCGAACGCTCGAAACCTTCGTAACGCTTTCTGGTTACGGTTTCTGGTTTGGTCTGTTGCTCTTTCTTCACACTTTTCACATCTTGGCTCTTTATGGGTTTAACCTAAAAATAAAAAAATAAACTAATTAATTAATAAATACAATCGGATAAATACTTCCGCGTCCGTGTGTGTGGGTGTAGTTTCTATAGAGTGAGTCTTGATTTTTAGAAGATTTCCCTGGTCTTTAACAATCTTTTTTAGCCAAAAAAGCTGTGTCCTTACGACTCGAAAGAAATTATAGTATCGAAAAAAAACTAAAAGTAAGTATTACAGTAACATTAAGGAAAATAGGTTTAAAACACATGTAAGTCAAAGGTTTCTAAATTGAAAACAAACCAATTATAAGTGT
>contig129857
ACGGTTGTGTGTGTGTGTGTGTGTGTGTGTGTGTGTGTGTGTGTGTGTGTGTCTAGCGTTCTGAAATAAATAACTGGAAAAAAGAAATTTGGATGAGAATGCTACCATTGTCGAATGTCTTTACCTTTTGTCACTAGGAAGTAGTTTAACATCAAACAACTACAACTGCATCCCACACGTTCAAGCTATCCCTCAATGTCTTTTGTATAGAAAATCACCTCCATCTCTGAACTTTCCTTGGTTTTGACATCCTTTAGATGTTGTTCCTGCACCAGAGTTCTCTCGCAGCTTTACCTCTACTGACAATCTACTGACACTTTTGTTCTCCTGGTTACCCTGAAAGAAACCCAGCCAACCGCCAGATCTTAGGGATATTACCATGTTTAGGTGGTCTTCCCATAACACTCGAAGGGTTTATCTCTTTGTTGCGAACGCGACAGCGCTAGGGACAGAGGAAGGTAACCTTGGGCATAATCAAACCAAATCTTGATTGAAAATGTTGCATGAAAGAAACAATTTTTTCGATAGAATGTTCC
>contig140441
CTCGAAAGAAACTTTAAATGTTTGAGAAAGAAAAACTCTTTAGTGAAGACGTCTATGCTTATGAAAGAAATCGTATTATAGCATAAATCGTGTTTAACAATCAGTTCGTGGACAACCGCAGAACAATAAGTAAACCGAGTGAATGACGTTGCGATCGCATTAAAGTGCTCGAGTTTAAACAATTGAGGACATAAAATTACCAGTGCATAAAGGAAGCTAATCAGCAATAAGCACGTGGGAAAGAGTTCTCGTAAGGCGTATCTTAACGGAGTAAGTCAGTGACCATCAGCGCAGATGGTATTTTAGTACGACTCCAGAGTGAAGTATCAGCGAGATCGAGACCACATTAAACTACCGGGCACTTCAAGGAAAGGTAACACCGAAAACGGTAA
>contig139147
AATATGTTAAAAATACGATTCACTCAAAAAATGTTAGAGGATATTGAATCACCTTCACATCAAATGGACATAGTTAGTAAAGAACATAATAGAGCCCACAGAGGATTAGAGGAAAATAAACAACAGATTTGGCGGAGGTATTATTTCCCCAAAATGACTGGTTTGATAAAAGGATTCATAAAAAATTGTCTAATCTGTAACGAATGAAAATTTGACAGGAAACCGAACATCCAACCGTTGCAAATCACACCTTTACCAGAAAGACCTTTTGAAATTTTACACATCTAGTTACTTTTCCTGGAAAAGCATTACTTTCTTACGTGTGTCGATAAGTTTTCAAAATTTGTACAAGTACCACGAATTCATTCTAGAGCTACCGTAGATGTGTTTCCTGTACTTAAGGAATTT
>contig150369
GAATAAGCACATCCTAACAGAGGATCGATGCAATATAAAATATTACAGCACATGTACTGGAGTATCTACGGAAGCAACGATAAAATTGTATAAATGACATTAGCGAACACGTTTGATCGTTTCTGAAGGAAGTTCACGGTTGACAATGTTGACAAAATGAATTAACGTGTTAACTGGCCAAACGGCTTCGATACTGTGAAAAAGCTTAGGTAGTTTCTTCGCCGCGGTACCTAAATTTTCACCATTAGTCGCTAAACCAATTGATACTCCATAAAAAAGCAATAAGAGGCTGCA
>contig169113
AAAGTCACAACTATAATCTACGAAGAAAGCTAGCTAATGTTCAACAATCAAACGTTCAAGGTCGAACATATGCTGTATGTCTTGCTTACGCCATCGAGAGACTACTGTTTGGTCATATGGGCCGATTCTGATGGAAAGCAAGGTCAAGATGCTGAGATCTCCAGAAGATGAAAAA
>contig146968
CGAGTTAACACATCGGTCGAACATCCGATGACCCAGTAATTCCTGCGACGTCAGCTTTTGTTTCGTACGGGACCGCCAACAGCGTCGTCAGCTTATGCTTCGCACCGAACTTGCACCAATATCGTTTGCATCGAATGGCTTAGCAACCGAGAAGCGCGGTACTCGCGGTTAACTCGCGCCAGGGTGCTGGCTGCCAACCGGTCATACTACAACCTGAAGAAACTTCTCCACTCTAAATATCTGTTGGGATGGATGAAGCTGGGACTGTACAGAGCATTTATAGTCCCAGTACTCACATACGACTCTGAGATATGGACTCTGTCC
>contig139399
TCTTTTGTATTCTGTTGTATTTGTATTCTGTTCTTGATATTTTGTATTTGTATTCTGTTGGATTGGTGATGAAGTCACAGCTAGCATTTTTCTGTTGTAACAGCATCGTTATGCATGTGGTGTCATCTTGCCGTAGTTCTTCTGGTTTAAACATATTATTGTTAGGCGTCGGGACGATCTAGGTTTGGGAAGTGATAGTAAGGAAGTAGGGATGAGGGATATACATTCTTTTACCATTGTTAATTGTCGGATAAATTTGTATCTTGTTGAATACTCTACGCATAAGTTGCGGGACGCTCATAATAAGTACTAATTCGTCATGACTTAAAGCAACTTTTGTGGTGGTATACGATAGACTCTCTATGGCAGTATTCGCGTCAATGGTATTATGCTGTATGTCTGC
>contig167028
CGTAGAAATTAAGAATCTCTTTTCGAATTTTAAGATAATAACAGTACATACAAATGATATGACTGAAAGGAATTTATTAAATATTTTACAAACGCATTTCGATGCCTCAAAACTGAACGGATTATACACATCAGAAAAATAATGGGAAAAGTTCAAGAAACGTACAAAAAATATTATGGACGACAA
>contig118226
TTGTCATAGGGTGAAATTGGTACTGACAATCCCATACATTTCGTTTCTCGATCGTTAACAAAAACCGAAGAAGCATATTCCGCTTTCGAAAAGGAAATGTTGGCTAAAATTTGGTCATTGAAAACCCTTAGGAACTATTTGTATGGAACTAAATTTAAGATAGTAACAGATCATCAGCCACTTACTTTTACACTTTCACAGAAAAATACTAATGCAAAATTAAAGAGATGGAAATCTTATCTCAAAGAGCACGATTATGAAACAATCTACAAGTCAGGAAAAGCAAATGTCGTGGCCGACGCCTTAAGTAGGATTTGCTGCTCTATGACAGCAACCCAGCATTCGGCACCCGACTGTGGTTCGATATATATACCATCTACTGAAGGACCTCTAAATGCTTTTCGGCATCAAGTCATAATAAAAGAAGGTAATCAAAACGTAGAAATTAAGAACCTCTTTTCGAATTTTAAGATAATAACAGTACATACAAATGATATGACTGAAAGGAATTTATTAAAGATTTTACAAACGCAAAGATACAAATCAGATTAATCAATTCTACTATTAATTAACTAATTCAGATTATTTGTCGTATAAAGCTTCGGAAAACAATCAATCTACAGAGCTTATTTTTTTAGAATGGAACGCAAATTGGTGAACCGATTCCTTCCAAATATCAATTGGCCCACCATAACGGGAGATTACCCTTTTTTGATTCATAGTGGATCGAATATCAGTTGTATAAAGAATATCAGGCAAACAAACTTGCCTCGAGTTATAAATTATCTAAACCATACGAAGTGTCAAACTATAATATAAAATCT
>contig136359
TTCGTTGTCAACACAGCATTTTCTAGTGTTGTCAACCGCCACCGGCCCGAATACACACGATCAGCAAACAGCGTCGATCAGCAAACCGTGTTGATCGTCTGACCCAGTTACCCAGTTAGTGATTGCCGAATCAGCAAAATAGTCATCGAGAATCGTCAATACCTTTCCCTTCCCCATCCAATTCTCAATAACCAACTTATATGTAAATCTAACTTAATAAACTCACTCCGATTTTGACCGCAGAACAAGCAAGTCTCGATTTTCTTCGTCTGTGTCCGAACCCTATAGATTTAACTGGCGCCCGCCCGAATAGGGACCTCTACGTCTAAAGTAAGGTGATAAGTATTTTGAAAAGAAAACTGTACAACGACGAATAGAGGCACTAGCTAATTCGTTTCTACACCGACCGAAACATAAGTGAGAAGCAGTACAAAAACTCT
>contig120308
TCTTAATTTCTACGTTTTGATTACCTTCTTTTATTATGACTTGATGCCGAAAAGCATTTGGAGGTCCTTCAGTAGATGGTATATATATCGAACCACAGCCGGGTTGCTGTCATAGAGCAGCAAATCCTACTTAAGACGTCGGCCACGACATTTGCTTTTCCTGGCTTGTAGATTGTTTCATAATCGTGCTCTTCGAGATAAGATTTCCATCTCTTTAATTTTGCATTAGTATTTTTCTGTGAAAGTGTAAATGTAAGTGGCTGATGATCCGTTACTATCTTAAATTTAGTTCCATACAAATAGTTCCTAAAGGTTTTCAATGACCAAATTAAAGCCAACATTTCCTTTTCGAAAGCGGAATATGCTTCTTCGGTTTTTGTTAACGATCGAGAAGCGAAATGTATGGGATTGTCAGTACCAATTTCACCCTATGACAATACTGCTCCTATAGCATAGTTTGAAGCATCGGTTGTTAGCACAAAGGGTTTACTATAATCAGGATAAATCAAAATATCCGAAGAAGATAAAACCAATTTCAGTTTTTCAAAGCATTCAACTTGTTCGGTCGTCAATGTGATTTTTTTGTTAGCTTAGGATTTTTTTCTTCTCTTAATATACTAGTAAGTGGCTTTGCTATTTTTGCAAAGTCTTTCACAAACTTTCTATAATAATTCATTAGACCTAAAAATTATCGTAGCATTTTTATTGTTGTTGGAGCAACAAACTTCTTTATCTTTCCAACTTTCTGGT
>contig156331
AATCTCACTGGCTCTCTGCTAATCGAATATAACACATGCAATATTTACGTCAATGTAAAACTGATTTCAGCCAACATGACAGAACTGTCTGGTTTTCCTACTAGTCTACCAATACATGGAATACATGTTGCAGCCGTGAACAACGTGACAAACCTAAGCCTTGAACATATACACATCCTACACAAAGACCTTCGGAAGGAAATGCAGAATATTCAGTTGGAAAGTAATAGTATCACATGGACTTGGCAA
>contig169569
TACTACGGGTCCTCGGCGTCAATCGAGAGAGATGTCACGATGTGCAGGAACTTTCACTCTTCATGTAGCTTGTGCAGGTTTATTTTAATATTACTTCACCTGAACTTTTGTATCACGAATGTATATCGGTTGGTTTTATAGCTAGTTTCACACGACACTTTTAAACTTTGTGT
>contig169797
GTCTGTGTCCGAACCCTATAGATTTAACTGGCGCCCGCCCGAATAGGGACCTCTACGTCTAAAGTAAGGTGATAAGTATTTTGAAAAGAAAACTGTACAACGACGAATAGAGGCACTAGCTAATTCGTTTCTACACCGACCGAAACATAAGTGAGAAGCAGTACAAAAACTC
>contig165013
CTTCTCATAGAAAAACGATTAAAATTGTGGTTCCAACCCGATGAAGCACAATTCGAATCCAAAACATCAGCTGCTTCGCCTTTAATTTTCCTTCTGATTGTTGCCACGATAATGCGGTATTCAATTGAATCACGAGGAAGACGTTCATAAATTTTGAAAATATTTTCCACTTCTAAAATCCATCTTGAAAGGCTAG
>contig151418
ACATTAAGAACCTCTTTTCGAATTTTAAGATAATAACAGTACATACTAATGATATGAATGAAAGGAATTTATTAAATATTTTACAAACGCAAAGATACAAATAAGATTAATCAATTCTACTATTAATTAACTAATTCAGAATAATAACGCCCAAGTTATAATCAATAGGGATTTAACATCGCACTTGGAGGATAGCTTGCAGAAGGTAAAAACAGCAGTAGATATTTTTGATAGTTTTTCAACGGAATTATATTCCATAAATATTCTAATTAACTTAAAATTCTTA
>contig137942
TAAATTGATATATGGAAGGAATCGGTTCACCAATTTGCGTTCCATTCTAAAAAAATAAGCTCTGTAGATTGATTGTTTTCCGAAGCTTTATACGACAAATAATCGTGATTGTCTGTTCGGCAATATGTCTCATCAAGCGGTTTTTGAATCCACTACATATTCAAGAGGAGCAGCGGTGCTGAAACTTCTTGAATCTCCATCAACACCATAAGCTTGTCTATTAATTGAAGACGATGCTCGGGGGCGTTTAGCGTTAAAATGTGGTTTTTTATTTGCTTGAAACGAAGGGTCAACTTCCATAGGAACTGGCCTGTTATTTGCATTTTGTTGCATTACATTGTAACCTGGATGATAATGCCTAAACATTTTTTATTGTGGATTTACACTTCTCATAGAAAAACGATTAAAATTGTGGTTCCAGCCC
>contig117589
CAGTTTTTGTTAACGATCGAGAAGCGGAATGTATGGGATTGTCAGTACCAATTTCACCCTATGCCAATACTGCTCCTATAGCATAGTTTGAAGCATCGGTTGTTAGCACAAAGGGTTTACTATAATCAGGATAAATCAAGATATCCGAAGAAGATAAAACCAATTTCAGTTTTCATAGCGTTCAACTTGTTCGGTCGTCAATGTGATTTTTTTGTTAGACTTAGGATTTTTTTCTCCTCTTAATATACTAGTAAGTGGCTTTGCTATTTTTGCAAAGTCATTCACAAACTTTCTATAATAATTCATTAGACCTAAAAATGATCGTAGCATTTTTATTGTTGTTGGAGCAACAAACTTTTTTATCGCTCCAACTTTCTGGGGGTTGGATTTAATTCCACTACTCGTTATAATGTGTCCTAGAAATTCAACTTCTTTGTTTAAGAATTCTGACTCATCCAGTTGAACCTTTAAATTAGCTGCATTTAGTGCTTTAAGAATCGTGTCCACATTTCCCAAATGTTCTTCTAAGGATTTTCCAAATACTATCACTTTATCCATGTAAATGTAGCACATTTTGCCAATATAATTTCTTAAAACGTCATCCATGGCTCTTTGAAAGATCGTCGGGGCGTTCTTTAATCCAAAAGGCATTCGCGTAAATTCATATTTTCCGTTATTAATAGAAAATGCTGTTTTTTCTATGTCGGATGGTTTCATCTTGATTTGATGAAAGCCAGAAGCTAAATCAAGAGTAGAGAAATATTGTTGTCCTCTTAATTGTTCCAGAACATACGCTATCTCAGGCATGGGATACCTTTCGCTTATTGTCTTTTCATTTAATTTCC
>contig167392
CAAAACGTAGAAATTAAGAACCTCTTTTCGAATTTTAAGATAATAACAGTACATACTAATGATATGACTGAAAGGAATTTATTAAATATTTTACAAACGCAAAGATACAAATAAGATTAATCAATTCTACTATTAATTAACTAATTCAGAATAATAACGCCCAAGTTATAATCAATAGGGATTT
>contig93195
AAGTTATTTATTGCCAACATCCTGCTTTCCAACATTGACTCCCCCGCCCTTGTGGCAACTATCCCTTTATATGTCCCCTCCCATCGCTTACGCGTACGTCCTCCCCTGCTTATCCCTTTTTGTCGTACGTGGTTTTCCCAGAGCGATCCATGGATGCGCGCGTTATTAGCATTCAATTCGGTTGGTGATCTGTTTGACCACAATATCTCCATTAATTGTTTCCGCTCCCGTCTTTTGTCCTCTTTATCCTAAAATCTGTTTTTCTTTTCCTCACTAGCCATCTCTGTCTGCACCCTATATCCTCCTTACGTGTTATGTATGTTTAGTTATAAGATAAATTGACTTTGTAAAGCCCTTGAGGCAAACAATTTGAAAAAAAAACAAAAATTAAGATTCAAATCGATATTAAGAAGATGAGATCCAGTTAAAAAATGTAATGGCGTTAGTGCTTCATAATCTGAAGGGTCACTCGATAATGGTGTGATCGGCCTAGAGTTCAAACACGATTCTATTTCCGCAGGAACTGTTGTCATGTCTTCGTATGATGCTGGATCATTCCCAAGAACTCTAACTTAGTAAAATTTCATAGACTTCACGGCCGCTTCCCACAATCCTCCAAAATGAGGGGCCCCAGGTGGGATGAATTTCCACCTAATTCTGTTTTCTGCGCTCCAAGACTGAATCTCCTCCTTCTGCTTCGGCGATTGAAAAAGCTCATACAGTTGACGTAGCTCGTTTGCAGCCCCCTTGAAGTTGGTGCCGTTGTCCGACTGCAACTCCGTTACTAAACCTCGTCGCGCTACAAATCTTTGAAGAGCAGCCAAAAACGCAGCAGTACTCAAATCAGACACTAATTCGAGATGGACGGCACGAGTCACAAAGCACACAAACACTGCCACAAATGCTTTGGTAGGAGCTCCTCTTCGATGCTGGGCCTTGATCCAAACTGGACCGCAATAGTCCACTCCTGATATTGCGAATGCCTCTGTCACTCGATTCCCTGGAAGGTCAGCCATTGGTTGGTTCACTTGCCTCGGCTTG
>contig165104
GTTTCAAGCAAATAAAAAACCACATTTTAACGCTAAACGCCCCCGAGCATCGTCTTCAATTAATAGACAAGCTTATGGTGTTGATGGAGATTCAAGAAGTTTCAGCACCGCTGCTCCTCTTGAATATGTAGTGGATTCAAAACCGCTTGATGAGACATATTGCCGAACAGACAATCACGATTATTTGTCGTATAAA
>contig153628
GTTGAAAAACTATCAAAAATATCTGCTGCTGTTTTTACTTTCTGCAAGCTATCCTCCAAGTGCGATGTTAAACCCCTATTGATTACAACTTGGGCGTTATTATTCTGAATTAGTTAATTAATAGTAGAATTGATTAATCTTATTTGTATCTTTGCGTTTGTAAAATATTTAATAAATTCCTTTCAGTCATATCATTTGTATGTACTGTTATTCTCTTAAAATTCGAAAAGAGGTTCTTAATTTCTACGTTTTGATTACCTTTTTTATGT
>contig135250
TACAGCTAGAATAATTAAAAGAACTTATTTATTATTATATACAACATTTTAAAGTGTCAGAAATGCAAAACGAAATTAATTCACTGTTTACGGATTTTAAGAACGTTGAAGAGACTCAATTCCCGCCTATAATTACAGCACAATTTGAACACGTTACAGAAATGTTAAAATCCTTGATTCCAATACGAAAGAAGTGCTATGATACAGTAGGTACTGTCTGGAAATATATAGCTGGTAGTCCAGACGCAAACGATGTAAGATTAATCAATTCTACTATTAATTAACTAATTCAGAATAATAACGCCCAAGTTATAATCAATAGGGATTTAACATCGCACTTGGAGGATAGCTTGCAGAAAGTAAAAACAGCAGTAGATATTTTTTATAGTTTTTCAACGGAATTATATTCCATAAACATTCTAATGAACTTAAAATTCTTGTCTGAAAAGGCGAACATA
>contig186049
GTTAAAATTGTTAAAAATAGCACTTTGTCAATGTATTTAGCCTGAAAGTGTCTTATTTTACGTGTAAATACTGTTAAAATTGTTAAAAATAGCACTTTTCCAATGAAA
>contig153085
TTTAGGTTCTGGAATACATTGCGGTTTGTCATCAGATGTTGTGATTACTTCTACGTTGATGGTGTTGCGGCGTTTTATGCACAGAAATACGACGCCAATTATGATGACCATTATTGGAGTGATGAATGAACTGCCCAATAACCATTGCCAAGTCCATGTGATACTATTACTTTCCAACTGAATATTCAGCATTTCCTTCCGAAGGTCTTTGTGTAGGATGTGTAGATGTTCAAGGCTTAGGTTTGTCACGTTGTTCACGGCTGCAACATGTATT
>contig176319
TCTTAATATACTAGTAAGTGGCTTTGCTATTTTTGCAAAGTCTTTCACAAACTTTCTATAATAATTCATTAGACCTAAAAATTATCGTAGCATTTTTATTGTTGTTGGAGCAACAAACTTCTTTATCGCTCCAACTTTCTGGG
>contig124890
GAACGCCCCGGCGATCTTTCAAAGAGCCATTGATGACGTTTTAAGAAATTATATTGGCAAAATGTGCTACATTTACATGGATGATGTGAAAGTATTTGGAAAATCCTTAGAAGAACATTTGGGAAATTTGGACACGATTCTTAAAGCACTAAATGCAGCTAATTTAAAGGTTCAACTGGATGAGTCAGAATTCTTACACAAAGAAGTTGAATTTCTAGGACACATTATAACGAGTAGTGGAATTAAATCCAACCCCCAGGAAGTTGGAGCGATAAAAAAGTTTGTTGCTCCAACAACAATAAAAATGCTACGATCATTTTTAGGTCTAATGAATTATTATAGAAAGTTTGTGAATGACTTTGCAAAAATAGCAAAGCCACTTACTAGTATATTAAGAGGAGAAAAAAATCCTTAGGCTAACAAAAAATCACATTGACGACCGAACAAGTTGAATGCTTTGAAAAACTGAAATTGGTTTTATCTTCTTCGGATATTTTGATTTATCCTGATTATAGTAAACCCTTTGTGCTAACAACCGATGCTTCAAACTATGCTATAGGAGCAGTATTGGCATAGGGTGAAATTGGTACTGACAATCCCATACATTTCGCTTCTCGATCGTTAACAAAAACCG
>contig134474
TTCCATTCACCATGACTCATCATGAATACATTCAGTTAGGTAAAGTGCCAGATTTTGTAAATAACCTTCCTGAATTCCATGGACACGGATCTAGCCTTTCAAGATGGATTTTAGAAGTAGAAAATATTTTCAAAATTTATGAACGTCCTCCTCGTGATTCAATTGAATACCGCATTATCGTGGTAACAATCAGAAGGAAAATTAAAGGCGAAGCAGCTGATGTTTTGGATTCGAATTGTGCTTCATCGAGTTGGAACCACAATTTTAATCGTTTTTCTATGAGAAGTGTAAATCCACAAGAAAAGATGTTTAGGCATTATCATCCAGGTTACAATTTCATGCAACAAAATGCAAATAACAGGCCAGTTCCTATGGAAGTTGACCCTTAGCAAATAACAAACCACATTTTAACGCTAAACGCCCCCGAGCATCGTCTTCAATTAATAGACAAGCTTATGGTGTTGATGG
>contig148069
GGAGTGAGTTTATTAAGTTTGATTTACATATAAGTTGGTTATTGGGAATTGGATGGGGAAGGCAAAGGTATTGACGATTCTTGATGACTATTTTGCTGTTTCGGCGATCACTAACTGGGTAACTGGGTCAGACGATCAACACGGTTTGCTGATCGACGTTGTTTGCTGATCGTGTGCATTCGGGCCGGTGGCGGTTGACAACACTAGAAAATGCTGTGTTGACAACGCAGGTTGTTAACTTCTCCCTCTTTAAATTTGAGACTCCGTGACGAAAAACGTGAAGGTATGTTAGTGGTTGGTAACTCTTCGGTTCTGG
>contig93191
TTTTGACACAAGCAAAAACGGATTCCTATCAGACAAAAATCGCCAGTACCCAAGCGACAAAAAATAAAGCTGCTCGAATTGCAAGCAGCTTTTCTGGTAAAATCGGAAATGTGTCGGAATAGCTGTTGGTGGCTGGGAGGGTTTGCTGGGACATGTTATAGGTGCTCAAAACTGCTCGAATTTGGTGATTTGAGCCAAAAGTGCCAGGTATACTTTGGTGTAAGATTATTCGTCACAGCGTCTTAGTGAGTGGATTTGAGATCGCGAAAAGTGCTCGATTTTTTTCGAGCGTTTTTGAATTAATCAAAGCGTTTGCGAGTGCTGCTTTGTTATTTGAATTATTCGGTAGCTTTAAAAAAACTGCTCTAAACTGCTCGAATATCCAGACAGGTGCATATAGTGCATGATATATACGTTGGAGTGTGTGTTTACTGGTTCAGAGTGGCTCTAAGAGTAAAATGAAGTGTGCGATAAGTGCTCGATTTTTAAGCACTGCTGGAGTGACACAAATCATCGGTAAGTTCGTGTATTGGTGTTTGTGATGCTAGGTAGGGCTAGAATAACTGCTTGAAACTGCTCGAATTTGCTGAAGGTGTTTGGTAGTGACCGTGCAGGTGACAGTTGTGCTAGGAAGGGGCTTTAACTAATCGTATTGCGGTCAGTGCTCGTCACTGACGTCATTGATTGCGTCATTTCAGGATTACGACGGATACCGGCATTTAAA
>contig146327
ATCAATGGCTCTTTGAAAGATCGCCGGGACGTTCTTTAATCCAAAAGGCATTCGCGTAAATTCATATTTTCCGTTATTAATAGAAAATGCTGTTTTTTCTATGTCGGATGGTTTCATCTTGATTTGATGAAAGCCAGAAGCTAAATCAAGAGTAGAGAAATATTGTTGTCCTCTTAATTGTTCCAGAACATACGCTATCTCACGCATGGGATACCTTTCGCTTATTGTCTTTTCATTTAATTTCATGTAATCTACGACCCTACGGAATTTTTTTTTTTCCTGGGATGTCCTGTAACTGGGGATGTCCAGCCGGATCTCTACGGTCTAA
>contig184197
CTAATAATAAGTACTAATTCGTCATGACTTACAGCAACTTTTGTGGTGGTATACGATAGACTCTCTATGGCAGTATTCGCGTCAATGGTATTATGCTGTATGTCTGCTATTATTG
>contig133712
TCGATAATTCATCAGTCTTTTACAAACCTAATTTAAAATTATCATGTGCTACAAATGTTGAATGTACCATCAATACTACTGATGATATACCAGTACATCAACGCGTGTATCCTTATCCTGCCGCTTACACAGAAGAGGTGAATATTCAAATAAAAAAGCTTTTGGAGGATTGAATAATTAGACCGTCAAGATCTGCCTCATCCCCAGTTTGGATTGTACCAAAAAAGAACGACGCTTCAGGAAAAAAGAAATTCGTATGGTCGTAGATTACAGGAAATTAAATGAAAAGACAATAAGCGAAAGGTATCCCATGCCTGAGATAGTGTATGTTCTGGAACAATTAAGAGGACAACAATATTTCTCTACTCTTGATTTAGCTTCTGGCTTTGAACCAGATGAAACCATCCGACAAAGAAAAAAACAGCATTTTCTATTTATAACGGAAAATATGAATTTACGCGAATGCCTTTTGGATTAAA
>contig153616
TAGCAGACATACAGCATAATAACATTGACGCGAATACTGCCATAGAGAGTCTATCGTATACCACCACAAAAGTTGCTATAAGTCATGACGAATTAGTACTTATTATGAGCGTCCCGCAACTTAAGCGTAGAGTATTCAACAAGATACAAATTTATCCGACAATTAACAATGGTAAAAGAATGTATATCCCTCATCCCTACTTCCTTACTTTCACTTCCCAAACCTACATCGTCTCGACGCTTAACAAAAAGATGTATAAACCAGAAGAA
>contig173545
AGGCGGGAATTGAGTCTCTTCAACGTTCTTAAAATCCGTAAACAGTGAATTAATTTCGTTTTGCATTTCTGACACTTTAAAATGGTGTACATAATAATTAATAAGTTCCTTTAATTATTCTAGCTGTACCTCTGTCGAACGCTACAATGGGTAC
>contig182411
CTCTATTGTACCTAACATTCACTGCTCACTGTTTTCGCACCACGTATTCACAGTTATAAAATTTAAATTATATTATAGTAAATTAAATTGACTCGTAATGACTCACAGTAACAATATGCAG
>contig162071
ATATATACCATCTACTGAAGGACCTCTAAATGCTTTTCGGCATCAAGTCATAATAAAAGAAGGTAATCAAAACGTAGAAATTAAGAACCTCTTTTTGAATTTTAAGATAATAACAGTACATACAAATGATATGACTGAAAGGAATTTATTAAATATTTTACAAACGCAAAGATACAAATAAGATTAATCAATTCTACTATTAATTAACTAATTT
>contig176759
CTAAACTTTTCTCTATTGTAACCTAACATTCACTGCTCACTGTTTTCGCACCACGTATTCACAGTTATAAAATTTAAATTATATTATAGTAAATTAAATTGACTCGTAATGACTCACAGTAACAATATGCAGACTTTGAAG
>contig141578
CAGCTTCAGCCATATACTGGGCTCTTCTTTCCTGAATTTGGTGTGGTAGCCTAGCAGTCAACTCCAACACTAGAGTGTGGTCTTTCAAGTAATCAGGTTCCTTCATTAAATTAACTACTTGAATGAGGTTTTCTAAAGCGTTTACCATTTCCACGACAATGCTTTTGGAATCTCCTCTCCAGATTATTACGTAGCTCAAGATACACTAAATCTGTTCTCCCGACGGAGTTCTTTAAGCGTGCCATTATTTCTGGCACGTTTGAAGAATCCAACATTAGTTGTTGAACGCTTTTGAGGGCTGGTCCATATAAAGCCTGTTTAAGGCAATTTAAAATTTCTAAATTAGAGAATCTTCCCTCCTCATTAGTATCATCAAATG
>contig115478
TTAGAGGATATTGAATATCCTTCACATCAAATGGATATAGTTTCGATACATATCGATATACTTTTCCTGGAAAAGCATTACTTTCTTACGTGTGTCGATAAGTTTTCAAAATTTGTACAAGTAGTACGAATTAATTCTAGAGCTACCGTAGATGTGTTTCCTGTGCTTAAGGAATTTACTCTAAAATACAGGCCCCCAGAAATTATAGTGATGGACGGAGAAAAGTCTTTCAATTCCGGTGAAGTCGTACAATTTTTAAACACCTTCAATATCAAACATTTTGTAACTGCCACTGGTAGAAGTGAAATAAATGGCACAGTCGAAAGATTTCACTCTACGCTATTGGAATTATTATATACTTTCTAAAACCGAGAATCCGCTTATTGATATGACTCCGCTATAGATTTGATAAAACCATCCTTGTTCAAATATAACAATTCAGTACACTCTTGTACTAAAAATATCCCTCTGGAAATAATTACTCCTTCAAGAAACAGTTCATCGATAATTGAAAAAGTAGCTAAAAATTTGAAACACAAGGAAGGAATTGATTTAAACCACTATAATAAAAATAAAAAAGTAATAGAAATTTATGATTCAGCACAAGCATTTATGAAAACAAAACGTAGATTGAAACAAGTTAATCCCTAGTAAAAAAGTTTAAAATAAAGAAAATTAATAGAAGTACGGTTACTACAGAAAATGGACAGAGAATCCATAAAAAGATGGATGGATCCCCATAGCGATCGGTCAGCACGTAAAGCTGACAAAAATGGACTACGTGCCCATTGTAGCGTTCGACAGAGGTACAGCTAGAATAATTAAAGGAACTTATTAATTATTATATACACCATTTTAAAGTGTCAGAAATGCAAAACGAAATTAATTCACTGTTTACGGATTTTAAGAACGTTGAAGAGACTCAATTCCCGCCT
>contig146081
AGAGTTAGAATAGAAAAACTTAAATAACTAAATATCTTTATTTAGGGTAAATTCTCATCGGCAAATATTAATTTAGGAAAAACCTAAACTCACAAAAAGGCCTCGTACCAAAAGGAATAATGAAACTATGATAAACAATGGTAACGTGTAAAAACATGTCATAAAACTGCTCGAAATTATCCAGACATCAGGAAATCATAAATAAACTCAGGCCATGTGATAAAATACAAGAGTAAAGAACATAGACCGGAAAAGAGCCTAACACATACATTATCACTGCGCATTTAGTTTCATGAAAAAGGACCAACGCGAAGATCAAGGTACGATCGT
>contig177993
GACTTCTACGTTGATGGTGTTGCGGCGTTTTATGCACAGAAATACGACGCCAATTATGATGACCATTATTGGAGTGATGAAAGAACTGCCCAATAACCGTTGCCAAGTCCATGTGATACTATTACTTTCCAACTGAA
>contig177467
TAAGAATTTTAAGTTCATTAGAATGTTTATGGAATATAATTCCGTTGAAAAACTATAAAAAATATCTACTGCTGTTTTTACTTTCTGCAAGCTATCCTCCAAGTGCGATGTTCAATCCCTATTGATTACAACTTGGGC
>contig174680
TGGCCGACGCCTTAAGTAGGATTTGCTGCTCTATGACAGCAACCCAGCATTCGGCACCCGACTGTGGTTCGATATATATACCATCTACTGAAGGACCTCTAAATGCTTTTCGGCATCAAGTCATAATAAAAGAAGGTAATCAAAACGTAG
>contig188211
AACATGACAGAACTGTCTGGTTTTCCTACTAGTCTACCAATACATGGAATACATGTTGCAGCCGTGAACAACGTGACAAACCTAAGCCTTGAACATCTACACA
>contig138354
CTGTGTAAGCGGCAGGATAAGGATACACGCGTTGATGTACTGGTATATCATCAGTAGTATTGATAGTACATTCAACATTTGTAGCACATGATAATTTTAAATTAGGTTCGTAAAAGACTGATGAATTATCGAGCAATATTTTCATAATTTTTTGTTTAGTGGAAGAAATTCAATGATCATTCACACGAAAATCAAACATATTATTGTTCTCTTTAACATGTATTTTAAATATGGTATAGAAAATCTTTCTCCATCATCTGTAGTTATTTTCATTGCACAATTTTCAAAAGAAATATCAGCCTTTATTTTTTCTAGAACGTCTGTTCCAATTATTCCTTCAAAGAAAGAACCAAAATCATGAATTAAAAACTGATAAGCTTCCTCACATTTTGGGGCAAAAAATGCAATATCTTTTG
>contig134345
GGAAACTAACACACTACCCGAGTCGTATTCCACCGCCGAAGCGGACCACACTCCATGCGGGCGCTCGGTGCATTGAAAACGTCTCCCGGTGGTGCGCTTAAGTAACGGCGCATAGCTAGCTTCCTTTTCTCTGTCGCTCTCTTTCGCGTAATCTTAGCTAGCTTATCTCATGGATGGTAGCAATTGAAACAAATACTTTACTATCTTACACATGTGCCCGGCTTGCTTAATAGAAGGCGATACCGTTTGCTGCTGGTCGGCATCGGTCAGATGATTTATCCATTGGCCGGTTAGTTATTCCTTTCTTTTCGTCTCTGTTACGTCGCATGTTACCTATTACCAACTAGCCCGAAACAAGCAGACACACACAAACCTGCAAAACCTTGATAGAGTTAGGGATAGAAATGAATTATAAAATAATCATACTTATAGCGATATATTCTGTCAAATTATGG
>contig157989
TGAAATTGGTACTGACAATCCCATACATTTCGCTTCTCGATCGTTAACAAAAATCGAAGAGGCATATTCCGCTTTCGAAAAGGAAATGTTGGCTTTAATTTGGTCATTGAAAACCCTTAGGAACTATTTGTATGGAACTAAATTTAAGATAGTAACGGATCATCAGCCACTTACTTTTACACTTTCACAGAAAAATACTAATGCAAAATTAAAAAGATGGAAATCTTATCTCGAAGAGC
>contig171814
CAAGGAAAGTTGTATCAAATCTGTAGGAGTCATAAGCGGATTCTCGGTTTTAGAAATTCTATATAATTCCAATAGCGTAGAGTGAAATCTTTCGACTGTGCCATTCATTTCACTTCTAGCAGTGGCAGTTACAAAATGTTTGATATTGAAGGTGTTTAAAAA
>contig122284
GTAGTAGTTTGTATGTTAAACTAACTTCCTACGTAGACAAAAGGTAAAAGAACATTACGACAATAGGTAGCATTCTCATCCAAACTTTACTTTTTTTCCTTACGTTATTTATTTCTAGAACGACACACACACACACACACACACACACACACACAAAACGCCCCTTTATGTAAACATATAAAACTTAAAACAATAATCAGAACAATCACGAAAGTGCCGCTTGTAGTAAGAGAACAAACAAATCGTCGACAGCACCATGCTACAAAACAGTGCCTTCGGGACACCGATGCTGGACGGCAAACCGGTACTGCCTGAGATTTACTCCCATCATCAAACAGTGGACAAACTGGACATCGTCGCAGAACCTCAACAGCTCACGATCTACAACAACAATAATGCGGACATAGCCTATCGCAACAGCAGCAGTATCCTCGCACCTCCAAGATATGCCGTCGAGAGATCAACTCCAACCGTCGAACACGATGGCTGGTATGGCCGTCTGTTGGACCATACAAACTACACACGGCACACGCCGGAACCAGCAGCGCACGATGTTCAACCATTAAAGACTGAGAACAATACATCACAGCGCAACGACGAGATTACTCCGAATGCTGCCGATGGTGAGGAGGTGCTTATTGGAACGTGCCAGCAGCACATGGTGCCACACGCCCAAACGCCGGCCGAGGAAG
>contig174264
AAACTATGCTATAGGAGCAGTATTGGCATAGGTTGAAATTGGTACTGACAATCCCATACATTTCGCTTCTCGATCGTTAACAAAAACCGAAGAAGCATATTCCGCTTTCGAAAAGGAAATGTTGGCTAAAATTTGGTCATTGAAAACCCTT
>contig180141
AAGGGTTTTCAATGACCAAATTTTAGCCAACATTTCCTTTTCGAAAGCGGAATATGCTTCTTCGGTTTTTGTTAACGATCGAGAAGCGAAATGTATGGGATTGTCAGTACCAATTTCACCCTATGACAA
>contig174084
GCTTTTAGAAGATGGAATAATTAGACCGTAGAGATCCGGCTGGACATTCCCAGTTACAGGACATCCCAGGAAAAAAGAAATTCCGTAGGGTCGTAGATTACATGAAATTAAATGAAAAGACAATAAGCGAAAGGTATCCCATGCGTGAGATAA
>contig142821
TCAGCAAAATAGTCATCAAGAATCGTCAATACCTTTCCCTTCCCCATCCAATTCCAAATAACCATCTTATATGTAAATCAAACTTAATAAACTCACTCCGATTTTGACCGCAGAACAAGCAAGTCTCGATTTTCTTCGTCTGTGTCCGAACCCTATAGATTTAACTGGCGCCCGCCCGAATAGGGACCTCTACGTCTAAAGTAGGTGATAAGTATTTGAACAGAAACTGTATAACGACGAATAGAGGCAGTAGCTAATTCGTTTCTACTACCGACCTAAAACATAAGTGAGATGCAGTACAAAACTCTAACACAAAGTTTAAAAGTGTACGTAGTAGAAACTAGACTAATAAA
>contig134317
TCGAAATCGATGATACGCGTTAGTGATGAGGACACCCCGGCCGACAAATGGCCGCCAAATACATCCAAGCAAAGGCGTCAAGTATCGTTCAATGATGGACCGGTAAAACATCCTCCCCCACCGGGCCAATCTTCGGATTCGTCCGATGATGACAATAGTTCTTTCTGGTCGTGCTTCCGTCGCAGACAGAAGTAGCCAAAATCTCCCGAGCCGGGACCATCGGGGCTGCAGAAACGGCGCCCACCAACACCCGCAAAGGATGCCAACGGGGCTCGAAGTTAAATCTAAGATTCCGAACGAACTATCAGTTCTTATTTGTTCGCGTTTCGTCAATTAACAAAAATACATCAATCATTGTTTGTAGATGTTGATCTGCAGCATATGAACATTGTTGCGCGTTGTTACGTGTTCTTCTTGGGCACATTACTACAAGCTGACGCTTTCTGTTTGGTTTGATTTGGAGCTGTTCT
>contig183678
ATCGAGCAATATTTTCATAATTTTTTGTTTAGTGGAAGAAATCCTATGATCATTCACACGAAAATCAACCATACTATTGTTCTCTTTAAAAGGTATTTTAAATATGGTATAGAAAA
>contig146124
ATTATCCGTAGTGCAGTGACGGAAAGATCACTCGCGAATAGAGTAAACGACGCACAGGCAAAAAATAAACATACACACTTGCACTATAGATTTAGCATATCAAAATATGCATAGGACGATGCGCGATACATTACCCAGAGCCATAAAAAAAGGATCGCCCACGCGATCTCACGGTCCAGAACCATAAACAGATAAGAAAACGTCGCTTCAAGGTTCGGGATACGCCCGACGCTATAGATTTATGTTACCTCAGGTAAAAAGAGGTGCTATCTCTTTTAAACTTTTCCTTTCATTCTAACAACCTATTTTTCGGGATTATTTTAGTATATAAG
>contig178616
CAATTGAATACCGCATTATCGTGGCAACAATCAGAAGGAAAATTAAAGGCGAAGCAGCTGATGTTTTGGATTCGAATTGTGCTTCATCGGGTTGGAACCACAATTTTAATCGTTTTTCTATGAGAAGTGTAAAT
>contig134602
TCACACAACCGCAAGACAACATCGCGGCTGCTGTGGCGTGCAGACCGAAGAAGAAGGCAGGACAGCGGCGGCCAATGAATGCGTTCATCCTTTTTTGTAAACGGCATCGGTCAGTGTTGAAGGAGCACTACCCGGAGGAAAACAGGTGCGTGTGTCTGTGTGTCTGTGTCTACATCTGACCTAATCCTTCATTATCTACTCCTCATCCCAGGGAAACCACAAAAAAGCTTGGCAAATGGTGGAAAAATGCAACAGCGAAACAGAAAAAACCCTACCAGCTGCTGGCGGAAAAGGTATCCCGACACATTCCTTTCCGTTCAGGTGGGAACTCAATTAACACTGCTGTTTCTGTTTTTTTCAGAACAAAACTAAGTTTCTGGACGTTAATCCAAGTTTCCGGTGGTGCAAAAGTTCCACCATGGCGTCGTGTGACAAAAACGTTGATGACGAACCAGTTTTGAGTAAA
>contig185392
ATAACACCGATCTGGTGTGTCGGCAATCGCATAATACGTACTGACTCGTATAGGTGATATTAATTTACTGATGAATTTATACAAATCAGTAATCCACCAATGATCCTAATC
>contig148477
ATAAATAAAATTAATAGAAGTACGGTTACTACAGAAAATGGACAGAGAATCCATAAAAAGATGGATGGATCCCCATAGCGATCGGTCAGCACGTAAAGCTGACAAAAATGGAATACGTGCCCATTACACGTAGGAAATACGGGATACAGTAGAAACCGTCTGGAAATTTATAGCTGGTAGTCCAGACGCAAACGATTTAAGACTAATGAATTCTACTATTAATTAACTAATTCAGAATAATAACGCCCAAGTTATAATCAATAGGGATTTAACATCGCACTTGGAGGATAGCTTGCAGAAAGTAAAAACAGC
>contig163880
TTTAACAATTTTCAAAAGAAATATCAGCCTTTATTTTTTCTAGAACGCCTGTGCCAATTATTCCTTCAAAGAAAGGACCAAAATCATGAATTTAAAACTGATAAGCTTCCTCACATTTTGGGGCAAAAAATGCAATATCTATTGCATACATAGTGTTAAAACTTCCACTAACAGATTTTATATTATAGTTTGACACTTCGTATT
>contig117110
GTTACAGTTTCGGTCGTAAATTTCTGGAAATTGGCACCCAACAAAAAAGATTAATCTTGGAGCAGCAAATTCTTTGCGACTGGAGACTCGTCATTCTCACACGTACCTCGCTATTCAATCGACCCTTACCAGACACAGAAATTTAGCACAAAAAACTGAAACTCTTCACTAGCAGCAGCATCAGGCAACAGCACACGATCACTTCCGTGCTCACACACATATGCATTGCTTGGACGAGTTTCCGTCCACCGGGACGGACAAGTGTACGAAAGAGATTATACGATCGTCGTATAATTTTACGACGCTACGCCGTGATTTTTATGCTTTTTAGCCACGCACACGCATACACTAATACGCTTACGTCTTCGAGCTTGGTCGCGATCGTATTGCGTGGGTCGATAAGAGCAATAAAAATGCGCCTGATGGACAGTTTTACTCGCTCTCCCTGTCCGCCGTTGCTTTTACGTTTGGTTCGAACATGTGTCAAACAATTGTTCGTTTTTGAGGCAAGAATCAACGCTTATGGTATGGGATCGTACAAAACAAAACGAGCTGATTTGCTTTATGTTGCAAGGAATGCACGTTCGCGCATAAATATCGGTTCTGATGGGGGAGGTTTTTTTTGATTCTAGAAACAGGAGATGAATTTTAGATTACTTCGTTGCTATCGTTGTCGATTTTGGAGATAATGATGGATGAATTTAAATCGGCCGGTTAAGCGGTTAAAGTAAATGGAGGGTTTTGGGGCAATTGGTTTTGCAGAAAGGAAATCCCCATGGCATCGCATCGCCATCAAATAATTCTCAGATGGTTTTAGTTGAATATCGGCACCGCGAAAATGATATCACATTGCTTCGGTAGCCA
>contig128644
TTTGTTGCATAGATTTGAAGCTATAGAGTGAATTATTTTTCTTAAACCGTACGACAAGGTCCATTAATAGATGTATATATATATATATATATATATATATATATATATTATGCGCTGGTAAAGCGAAGTAAGGTAACTTAAATGATAAGTTAACTACTGATGTTCATAATATCGGTTTTCTTTATATTGTACGGCTACGTTTGCTCCTTCTTCTGGTATGTGTAAATCAATTCTTACTGGTTGCGTTGCGAGTACAAGCGAAAGCTCTACACCAGACTATGGGGTCGCGTTTAACTAAAAGCTTTAAAAAAAGCATATTCGTTCGTAAATTCGTACTATGCGATCAAAAAAGGGGATGGAGGGGGGGGGCGGACTAGAATATATCGCTATAAGTATGATTATTTTATAATTCATTTCTATCCCTAACTCTATCAAGGTTTTGCAGGTTTGTGTGTGTCTGCTTGTTTCGGGCTAGTTGGTAATAGGTAACATGCGACGTAACAGAGACGAAAAGAAAGGAATCGAACACCCTACGGGGCCCCGACTAACCGGCCAA
>contig171746
TTGAACAATTTTCAAAAGAAATATCAGCCTTTATTTTTTCTAGAACGTCTGTGCCAATTATTCCTTCAAAGAAAGGACCAAAATCATGAATTAAAAACTGATAAGCTTCCTCACATTTTGGGGCAAAAATGCAATATCTATTGCATACTTAGTGTTAAAAC
>contig143226
GAAGAAAATCGAGACTTGCTTGTTCTGCAGTCAAAATCGGAGTGAGTTTATTAAGTTAGATTTACATATAGGTTGGTTATTGGGAATTGGATGGGGAAGGGAAAGGTATTGACGATTCTCGATGACTATTTTGCTGATTCGGCGATCAGTTACTGGGTAACTGGGTCAGACGATCAACACGGTTTGCTGATCGACGCTGTTTGCTGATCGTGTGCATTTGGGCCGGTGGCGGTTGACAACACTAGAAAATGCTGTGTTGACAACGCAGGTTGTTAACTTCTCCCTCTTTAAATTTGAGACTCCGTGCGAAAAACGTGAATCCACGTTATGTTGGTGGTTGGTAACTCATCGGTTCTGGATTT
>contig159235
CACGATGACTTCAGTTGGGCGATTTCTCAAGTGGCTACGATGTGAAGAATAGTCGTCAACTCGATACTGGACTTTACGATTTAGATATCGATAGTTGAAGATACATTCGAATCAGCTAGTCGACCAAGCTTATAGTTTAAACCGCAGTAAGGCGCTTTGCGGAAACTATTGTAGACTTGGGTGTTGTTCAGCTCTGATTTAGTTGCACAGAAGAAGTGACTCTCTCATCAC
>contig106977
ACAATTGAATTCACACTCGCAAAGAAACCAGACGTGTTACATCTATCGCTCTACAATCACGATATCACAACCAGTAAATTCTCTACAGGTACTTTACCTTCACTATTTCATCGTTTGTAATTCAACGTGGTACGCCGGTCGGAGAAGATAAACCCTCGACAAATAAGCAACCTGTAAATATTTCGTGAACGTGTACTCTACGGTCATCTCAACGCTGCAAATTACTAAGTCCCGTGAACACATTCTCTCGTTACCGAGTCTACGTTCCAGCATCCACGTTCGTATTCATACGTTTCTAAGTGTGTGTTTCATCCTGCTGCGCCGATCGATACTAAGTTCATTGGTTCACCGAGTCCTGCACACATACATCGCCGATACGAATATACTGTGTATCTACTACACCAACGACGCGTGTGCGTAAGTACTAAAGTGGCGCCAAGCCTACTCGATCGCCTTATCGCTATACAATTCGCCATTGTTTTAGACAAAGGCGCTTAACGTGTTGTCAGGTTTGTTCAACGCATAGCGCACGATAAGTGAAGCAGCTGTGAGAGTTCTTGAGCGTAAGCTCAAAGTACTGTGAGAGAGTGGCTGTAAAAGTTCCGGTAGACAGTGCTAAAGCACGTGAAAAACAAATCAGGTTGCAATCATTAGAAACTATTCGTATACAATTCGAAGAATTGAAGGAGAAGGCTTTTGAAATAAAAGAAAATGAAGATGTGCTGGAAGGTATAATGAACGACAAAACAAATTTTGATTGTAAATATCATGAAATGAAAGCCATTTTACAAGACCCTCCAAAGAGCTCTAATTTAGAATTCCCCCGCATGAATACGTGTTCACAAATGCAGCATTCAGCTTCCTTTAGTTCATACATACGGCTTCCTAAAGAATACATGCCATCATTTAATGGTGATACAACAAAATGACTATCATTCAAAAACCGATTGGAATCAATGGTGCAGGAAGCAAATGAGATTCTAGATGTAACCAAGTTGCAGTACTTGTTATCATCCGTGACAGGAACTTTAGCGACTCAATTTGATTATACTCCAATCACTGCTGATAGTTACACATTAACCTGAAATGCTTTACTTAAACGATTCGATGATACCAAGTGGATTAAAAGAGAGTATTTTTCAAGAATCCACGTCATGAAACTTATGAGTAACAATTCCGTGCGTGAACTGCAGCGTGTCGTAAATGAAACTTGTTAGACTTCGTAAGAAGACTTGTAAGAGGACTAGAATGATTGAATGCACCGGTTGAGCACTGGGATATACCTCTTACGAACATGTTTTTAAACAAACTAAATGAGGAGTTTGTTTGGGCTTGGGAGAAATACGCAACCGACCTAGCTGAAGAAAAATATTCTGAATTTTATTAAGAAATTATTCTTAATTTTTTTTCTCGAGAACGCATTAGTGCACAGTTGAGCCATCAGACAAATCTGAATTGCATGGTGGCCGGAAGGCACGATAAGCCCAACCGTCACATAGTTCTTCCTAAACAAGTAAACGAAGGCACAGGAAAAACGTTAAGTTTGTCTGAAATTTGAACTACTTACTAATCGCGAGGAAT
>contig139410
GCACGGACCTCCACGCCGATAAAATCCATAGAAAATCCGGCCCAAATGGAACGCACGGCCGTCCTGTAGGACAGTTCAACGGGGGAGGATACACCCCCGCTGCAGGCAACGGTCGTGGTGCCCGTGGTGCCCGTGGAAACGGACGAAAAACTGAAGGCTACTGGTAAGTGGAACGTGAAGTGATGAAGGATGCAATAATGTCGTTCGGTTTTTTCGTTCCTTTCGTTCACGGCGCGCCCCGCTAGAGGACAACTCCACGCTGAAGGCAATCGTCGTGATTGAGGGAAATGCACCGGCTCAACCGGACCAGGCTGCTGGTAGCTAGAATGGCGAAATGTGCCGGTAATACAGATGCTAGCTCGCTCGTCTTCTTCGGCTTTTTCTTGAAAGGTGCTGTGTCTGC
>contig145406
AACCCACACATAACCCCAACCCACACACAATCCCAACCCACACACACGCACGCGGAAGTATTTATCTGATTGTATTAATTAATTAATTTACTTTTTTTTATTTTTAGGTTAAACCCATAAAAATCCAAGATGTGAAAAGTGTGAAGAAAGAGCAACAGACCAAAATCGCCAAACCGGTAGTGGAAACCGTTACGAAGGTTTCCCGCGTTCGGCAACCAGTAGTGCCAAAGGGTGGCTCCATTATTACCGGCAGAACACCGGCAAAACCTTCCATCGGCAGTCCCATCCATCGTCCGGTTGCGAAACCACTCGCCACAAAACCGTACGCTCAACGTTCGGT
>contig107038
GTAATGATCGGCTTGAATAACAATCATTTATTAATGGGGTTTAAACATAAATATGGTAAACCCACGGAACCGATAGCAATGAGGACAAGATTAGGTTAGCTAATTTACGGAAAAACAACCGAAAGCCAAGAAGAGGAATATTCCAAGATAGTACAAGAGAAAGAAGGTCTTCGTAAACCAATATCCAACAAATTTTCAGTAGAAAAGTGTGGATTAAAACCAGGTGTTCAAATTTCTTAACCTACGGATATTGCAAAGTCAAGCTTAAAACAACCAGCAAAACGACGGAAAATAAAATCTTAAAAAATAATTCGCAGAGATATCAATAGCCA
>contig188729
AAATATTTTACAAACGCAAAGATACAAATAAGATTAATCAATTCTACTATTAATTAACTAATTCAGAATAATAACGCCCAAGTTATAATCAATAGGGATTT
>contig174579
CAGGCAAGCCCATCTCCCTGGCGCAAGCAAATCTCTCCTGGTGGTAGCAAAGAGCCCTGAGAGTTTTCCATCCACCTTCACCTGGCATGTGATGTTGGCCATTGTCATACTTACAAGCCTGGTAAGCTTGGCCGGCATTCCAAAAGTGCT
>contig138215
TTTGACTTTGCATCGGCGCCCTACGGCACGTGCGTTGACTCTTTCTTGTTTTTCCTTTTTTTTATATCTGTTTGCATCGATTCCAACTGAAATGTGCGTTTGTTTCTTTTTTTTCTTGCATCGATCCTCTGAAAGAATGTGCTTAAAGAAAAGTCTTCTTTTCATCGGCCCCCTAAAGGAACGTCAGAAAAATTATCCTTTGTATCAAACCTTATAAGGTGTGCGTAACTCCGTCGTCAATGTAACATAGATCACCAACACATTCACAGTCTGTTCTGCCAAAAGCACGCACGTCGGTTCTTATTTCGGAAAAAATCCAATGTAATCAACTAAACCCTTATACCCAACTTACGTAGATTCGTCCATCTGCGCCATTGTAGTGACCGGGGTAGCCCGCTTTCTTTCAAACCACTTTTTTTA
>contig159895
GGAAAGTAAAAGTATCACATGGACTTGGCAATGGTTATTGGGCAGTTCTTTCATCACTCCAATAATGGTCATAATAATTGGCGTCGTATTTCTGTGCATAAAACGCCGCAACACCATCAACGTAGAAGTAATCACAACATCTGATGACAAACCGCAATGTATTCCAGAACCTAAAGGTTATTAACCAACTGACCCAAATCCAGAACCGAAGAGTTACCAACCACTA
>contig113304
AAAAAGGTTAGCCGCCTGATTCAAGCAACTCTGGCAAGGCCAGGAATCTGCGCGGAGAATTCCCGAAACGATCAATCCTTCGCGTGGTCGGTTCAACAACGGTTCGTTATCGAACTAACAATCCTATTCCTTGGCTTTGCGGATGACATCGACATCATCGTACGGACATCTTCGGTGGTGTGCGAGGATGCCGGACTCATACCCTACCAGGAAGGCGCTCGTCAGCGACCTGTTCGGCACGAGGCGTAGAATAGCACAGCGAGCTCGTTGGCTAGATCAAGTGGAGACAGACCTGACGGAGATCGGATGCAGCCGTGGGTAGAGAAGTGCAGCCATGGACCGAGTTTACTGAAAAAGGATTGGACACCAGGCCATATCTTTAGCCGAGCTGCATAGGAGCAGGCAAAGAAAGAAGAAGAGAAGAGCTTTGATGTTTGTCTTCCTTTATACTAAACAAATGTAACTAACAACTAAATCTAACAACTTGAGTTTTTTTTCCTTTTTTTTAGTTTTATAAGGAGAGAGGATCTTCTAAAAGACACCCATAACACGGGTAGTGTGGGACTCTTACCCTCTTAAAACTCTCCTTCATTTGAAGTAAAAGCTTCTTCCGACACCACTGAAACTAACATAATAGAAGAAATGTATAGTCTGTAAATAAGACAATTTCAATAGCTATTCCTTGAGCTTGATAGCAAGTATGCTCAAAAGTTAATGCATACTTAAAAAAAATAGTTTAAGTCCCGTAAACGTAAACCTTCGTAAACTAAATTGTCATCAAGAAAACAATCCGTTGTTTGTTGTCCGTTCGTGTAGCTAAAACGAAATAACAGTTTAAAAATAAATAAAAAATAATAGAGCATTTTTTAATCGTCTAGATTTCAAAGTACGTTGCTTACCTCTTTGCATTGCGTTGTTGCTACGGGAACAACAGTGGACGTAAAACGTCCCCGTTGGTGAACCGGCCACGCGAAGGTATGGCCGATTCTGAAAAGGAGTCTCGCACCTTCCTTCGGGCGTTGAATTGTCGGATGCAAC
>contig140300
AATTTCAGTTTTTCAAAGCATTCAACTTGTTCGGTCGTCAATGTGATTTTTTTGTTAGACTTAGGATTTTTTTTCTCCTCTTAATATACTATTAAGAATTCTGACTCATCCAGTTGAACCTTTAAATTAGCTGCATTTAGTGCTTTAAGAATCGTGTCCAAATTTCCCAAATGTTCTTCTAAGGATTTTCCAAATACTATCACATCATCCATGTTAATGTAGCACATTTTGCCAATATAATTTCTTAAAACGTCATCAATGGCTCTTTGAAAGATCGCCGGGGCGTTCTTTAATTCAAAAGGCATTCGCGTAAATTCATATTTTCCGTTATTAATAGAAAATGCTGTTTTTTCAATGTCGGACGGTTTCATCTTGATTTGATGAAAGCCAGAAGT
>contig140755
AGTGCCGTTGCGATCATATCAATGTGCACAAGTGCAGAACTAAATCGGAGAGCATCAGTGAGTGCCAGTGCGTGATATAAGCTATATATAAGCAATAAACACGGCTCCGAACTAACCCAGACCAAAGGGTAATAGAGTTCTTCCAAAAAGGTAGAACTAAACGGAGTACGTAATTTTATCCGAGAACAATAGTGTTACTATACGGCTCCGGAGTGAACGAAAAAAGTTCACATCCGAAGCAACTCGAAAGAAACTTTAAATGTTTGAGAAAGAAAACCTCTTCAGTGAAGACGTCTATGCTGATGAAAGAAATCGTATTATAGTGTAAATGGTCAACAGCAGAACAATAAGTTAACCGACTGAATGACGTTTCGATCGCATTAAA
>contig182763
TTCGAATATCTGCAAAAGGAGAATTTCCAGGTTCTAGTATCCCTACACAGGTTCTGCCATCAATTTCGATTGTATAAATGCTAGTTTTAGCTTGTTATTTACTACTTACTTACTTACTC
>contig169217
AAGATTCCGAACGAACTATCAGTTCTTATTTGTTCGCGTTTCGTTAATTAACAAAAATACATCAATCATTGTTTGTAGATGTTAGTCTGCAGCATATGAACATTGTTGCGCGTTGTTGCGTGTTCTTCTTGGGTACATTACTACAAGCTGACGCTTTCTGCTTGGTTTGATTTGG
>contig147000
CTTATCCGTAGTGCAGTGACGGAAAGATCACTCGCGAATAGAGTAAACGACGCACAGGCAAAAAATAAACATACACACTTGCACTATAAATTTAGCATATCAAAATATGCATAGGACGATGCGCGATACATTACCCAGAGCCATAAAAAAAGGATCGCCCACGCGATCTCACGGTCCAGAACCATAAACAGATAAGAAAACGTCGCTTCAAGGTTCGGTGTTGTTGCTACGGGAACAACAATCGACGTAAAACGTCCCCGTTTACGTTTATCGGTATGGCCAATTCGAAAAAGAAGGCGCTCACCTTCCCTCGGGCGTTGAATC
>contig159071
CCGAGAATCCGCTTATGACTCCTATAGATTTGATACAACTTTCCTTGTTCAAGTATAACAATTCAGTACACTCTTGTACTAAATTTACCCCTCTGGAAATAATTACTCCTTCAAGAAACAATTCATCGATAATTGAAAAAGGAGCTGAAAATTTGAAACAAAAGCAAGGAATTGATTTAAACCACTATAATAGAAATAAAAAAGTAATAGAAATTTATGATTCAGCACAAG
>contig125198
TAGAGTTGGTTGAACAATAAATCAACTGCAGCGGCTCCAACAGCTACACAACTACCTTTGACGACTCTCAGCGTTCTCCACCGTGCAAACCCACACACACTTACACGCAACCCACCGCCGTTGCATCGGTTTGAGAGGTTTGTGTTTTCGCATATGTAGAGTTGTCATCGGTTGAATTTGAATAAAAATAGAAAAACATATATTATATATCCACAAAACACAAAAAAGTAGTTAAAATTTGCTTGAAGTCATCAGCGTACGGGGCCGCATTTCATTTTCCCCACAACTTTCAATCGCAACTCAAACCCTCATACAACACGCTATAAACGCGTTCCGTGTCTCTCATTTCCCATTTGTCACCAACCATAATGCCATAATGCCATAATTACCCCTACCTTGTTGACGCACCTTTGGCATAAAAGGGGTAAACATTGCGATCAGTTGCAATGCATGTGCATTTGTGTTTGTCTCTCGTGCACACGTGTGATGATGGTTTGGTTCGGGACTTGGTCTCGGTGGTGGCGAAAAGAAATGGCATTATTGTTAAGCTTGCTTTGCAAGTAGAGTAATTAATTTTTATCCTTCTCGTTTTATCGTAATTTAATTTGACCCCATATTAGACAGCGA
>contig145977
TTGAATTGTTTCGACTCTCATTACGACACCTGATTGTAATTGCACGCATTCTGCCGTTGATGGTTCATCGATGCTTGCAGTCGGTTGAAGAAACCATTTACAGATGTCTAGCTGGTGAGGATGCGTTGGTGCTCGTAGGTTGTCGCGGCGATAACGAAGAAGATGATAGTTGTGAGGCATAATTCACTGTTGGTTGCACATTGGACTACTCGTTGGGCTGCGCGTTGGGCGTTGAAGCTCAGATACGACTTTGATTGACACGATTTCAAGAATCTCTACAGGATAAGAGATGTTGTAGTTGCTCGTTGATTTCACATGTCGTCGTCTTTAA
>contig182939
TGTAGCACATGATAATTTTAAATTAGGTTCGTAAAAGACTGATGAATTATCGTGCAATATTTTCATAATTTTTTGTTTAGTGGAAGAAATCCAATGATCATTCACACGAAAATCAAACAT
>contig114800
TTTCCCGCCACTGCACTACGGATAATACGATCGTACCTTGATCTTCGCGTTGGTCCTTTTTCATGAAACTAAATGCGCAGTGATAATGTATGTGTTAGGCTCTTTTCCGGTCTATGTTTTTTTACTCTTGTATTTTATCACATGGCCTGAGTTTATTTATGATTTCCTAATGTCTTGATAATTTCGAGCTGTTTTATGACATGTTTTTACACGTTACCATTGTTTATCATAGTTTCATTATTCCTTTTGGTACGAGGCCGTTTTGTGGGTTTAGGTTTTTCCTAAATTAATATTTGCCGATGAGAATTTACCCTAAACAAAGATATTTAGTTATTTAAAGTTTTTCATCTAACTCTTGCATGCCTGTCAGTTTAGCTCAATTTTATTTTGTCGCTTTCGCAACAGTAAGTAAGAGATCCTTACGTTTAACAGTGACTAACAAATCTTCCCCTGCATCTAGCATCTGGCTCGAAAGCTACACCAAAGATTTGCATGCGGCCATCGTCTCCAGAAGCCTCGAAATGTACACCGATCAGTACAAACGATTATACAAGGTCTACGCCGGAAAACCGGATTTCCGTGGTGCCATCGACCCTGCAACCGGTACCACCGCCAGCCACCAATCCCGTCGGTTGCCGGAAGCGGAAGCCATCGCGAGAAAGCATAACCCGGTATGTCCTACCCAGGACTGACCAAAGATAGGTGCTCTGCGTACTGGGCACCGCAATATGGTGGTATTCTTATGACGTGTACCATTGTACCTGGCCAATGCGTTTGGTGAAGATCTTGATCTCCGATCTCCCTTTCCGGATCTCGGCTAGGACGGAAAACATGGCTAACGTTTTTTGTTTGTATTTTTTTCCTGTAAGACTAAGCATACTAGTTAAGCACAAAAGTATTGCGGTAAGAGCTACAATGGAATGCCTGTTAACTATGTTACCTGGACAAATATGCTGGGCATCG
>contig145901
CTTTTTATGGGTTTAACCTAAAAATAAAAAAAAATTAATGAATTCATAAATACAATCAGATAAATACTTTCGCGTGCGTGTGTGTGGGTGTAGTTTCTATAGAGTGAGTCTTGATTTTTAGAAGATTTTCCCTGGTCTTCAACAATCTTTTTTAGCCAAAAAAGCTGTGTCCTTACGATTCGAAAGAAATTATAGTATCGAAAAAAAGCTAAAAGTAAGTATTACAGTAACATTAAGGAAAATAGGTTTAAAACACATGTAAGTCAAAGGTTTCTAAATTGAAAACAAACCAATTATAAGTGTGTAAAAATTACACAAATCCTGACTTTTAATCAGTT
>contig128554
AAGTGTTGTCCAATCAGGCAACACTAATGCAGCAGCATTGATATTAGGCACAACTCGGTGAACAGCAACAGCGTCGGTCCTGGAACAAAATGGCGTCGTGGGGCTCGTTGAAACGGAACGGCTTCTTGTGAGAACGTCCTGCAGGTGGTGTTGGAGCCCGTGGCCGATGACTTTGTGGCAGCGGTGTTATGCTCGTGACGATGTCGAAAACACGTATATGCACTCGCGTACCGAAAAGGGCGATCTTTTTCACTCGCGACGATGAAAGTCGATAAACTCGTGACCCACATAACCAAAAAGCGATATCCGACCTTACTACGACCTATATACGGAGTCGTATATGTAGACTTATATGCAAACTTACAGCAGTAATTAACAGACTTCGTGGATGAAAAAAAGCGTGCCATAATTATAACAAACAAACCATAAATGCGAAATGTTTCATTCACGGTCCTGAAAATTTTCAGCGGAGTTTTGAAACGTTTCAACCAACCACTTTTTAAATTAAATAAATCAACAATTTAAATTGTTCGTTCAAATTTTTTTTGACTTTTATTCGT
>contig135793
AACAGTGGTTCCTCACAGTTGTACCAGCTAGATTCACATGGTATCTATGCTGCTGCATACAGGCCGCCTTAAACACTGGGGCTAATAGTCGCCTGCATTTGTAAGAATCGTTGGCGCTAAACTAGCTGCCTGCGTTTTGTTGAGCAGGATCCATCAATCTACGTCCGTAAAAAGTGGTTTGGTAGGCCTGTAAGATGGAGAAAATGCTGTAAATTTTCTGGACGCTTACCATCTCCAGGAGTCGAACCGTACCATCATACCCTACCACACACAAGATCCAATTGAGCAGGCTGATTCACAAGAAAGATTTTAACCAACCATTACGAAACACATTACAATGAACGTGTGCGAGTGAGAGAGCATCAAAATACGCTACCATTAAGATGCCAGATTCGGTTCTGTAGCTAGTTCGCATAATTTTAATCAACTCCAATTCCCATTATATAT
>contig185201
TTTGTGCTGAATCATAAATTTCTATTACTTTTTTATTTTTATTATAGTGGTTTAAATCAATTCCTTGCTTGTGTTTCAAATTTTCAGCTACTTTTTCAATTATCGATGAACC
>contig144261
AGCCACCAATCCCGTCGGTTGCCGGAAGCGGAAGCAACCGCGAGAAAAAATAATCCGGTATGTCCTACCCAGGACTGACCAAAGATAGGTGCTCTGCGTACTGGGCTCCGCAATATGGTGGCATTCTTATGACGTGTACCATTGTACCTGGCCAATTCGTTTGGTGAAGATCTTGATCTCCGATCTCCCTTTCCGGATCTCGGCTAGGACGGAAAACAGGGCTAACGTTTTTTGTTTGTTTTTTTTTTCCTGTAAGACTAAGCATACTAGTTAAGCACAAAAGTATTGCAGGTAAGAGCTACAATGCAATGCCTGTTAACTTTGTTACCTGGACAAATATGCTGGGAATCG
>contig163352
ATCGCACTTGGAGGATAGCTTGCAGAAAGTAAAAACAGCTGTAGATATTTTTTATAGTTTTTCAACGGAATTATATTCCATTATCATTCTAATGAACTTAAAATTCTTATCTGAAAAGGCGAACATGCTAATTGATAGCATAACCCTAGCGAAATTAGGAATGACGAACTCAAGATTACTTAGTAAAAATGAAACAAACGCAATGA
>contig170622
TGCTGCTGCTGGCCCTTTGCCGACACTGTGACCGTCCGTTGCTGCTGCTGCTGCTGCTGCTGCTGCTGCTGCTGCTGCTGCTGCTGCTGCTGCTGCTGCTGCTGCTGCTGCTGCTGCTGCTGCTGCTGCTGCTGCTGCTGCTGCTGCTGCTGCTGCTGCTGCTGCTGC
>contig179853
CAACCATACTATTGTTACTCTTTAAAAGGTATTTAAATATGGTATAGAAAATCTTTCTCCATCATCTGTAGTTATTTTCATTGCACAATTTTCAAAAGAAATATCAGCCTTTATTTTTTCTAGAACGTC
>contig123129
AGATGTTATGAACAGAAAAATCATCGCTGTTCTAAGTCGTCTCTACGAGCCATAACTTTCAGACGCTAGCTGTCAAGAGATGCATGTGCTGCTACAGGGCGCAGCCATCGCGATCCTGTAGCAAGAAGCGAATGAGACTTCACAACGGGCGTGCGAACGGGTTGGGTGCGTGCGCTAAGGGCTCAGTGCGTTTTAGTTTTAATATAATATGTGTTTTATATTTGTACGACCGTGACTGTGTTTTATTTGTGTTCATCGGAAAGAACATAAAAATATCTGATTTCGCACTCTAGTCCCTGTAGTCTGAGTCTCAATCTTTTTAGGACAGCAGAATTTTCTTTAAGGTGCCAAATAGAGACTAACGGTCTGTGGTCTGTATATATGATAAAATTTCGGACCGTAAATGTAATGCTTGAAGTGTTCTACTGCCCAAACAATTGCTAGTAACTCTTTTTCGATTGGATGATACCGATTTTCTGCTCCAACCAGAGTTCTACTTGCATAAGCGATTGGATTTTCTAACGTGTTTTCATTTGATAAGACAGCCCCAAGCGCATAATCACTAGCGTCTGTGGTGATTACGAAAGTGTCTTTGTGATTTGGTCGTACTAATAAGGGCTTTGAAATCAAAAATTGCTTAAATTTTTCAAAAGCTTCTTCGCATTTCTCACTCC
>contig127679
AAAGGACAGGACGTAGCCATCGTAAACACTGAGCTGCACTGACACAGGAACGAAACGCACTAACACAAAATAAGAACGAGTACGTTGGAACGTCGAGGACGCTAGCTCGAAAAATAGACGATAACAGCGCGGTGATGCAACAAAACAGGCCGGAATCTGACACGAATTGAGGACGAGACACCATTGCATCTATAGATAGCAAATTTCGCACGGCAAGGCTCGCAGAACACGTTGAAAACACGTAAAAACAACGGAGCTCGAAGAGGTTCCAATCGAACGTGACGAAGTCCAAGATCCGGCCGTAGCTCGATCAGACGATTCACCTTTTTTTCCTGGATAACCAAAAGAAGTATCTAACCGTGGTTCTTGCTTGGCTTGATTTCGCCTAATTCTTCCGACGGAGTGGGGAGCACCAAAGTGCGGGACCAACATCCGGAGGGAAGGCAAAGGTGAAACTTTCCCGATTCTGTATGGTTACCCAAACAATGAAACACAAGCTTCTTCGTTGTTCGTTGAGGTCTGGATTACGAGTCGATTTTATTCTCAAAAAATCCTGTCTTATATACTAAAATTCTC
>contig130315
GCACTTCAAGCAGCCGTTTTTAGCATTGAAACTAATAACACCTGTAAACAAAAGTCATATTGCAACCAGAACTCAAAATTGTATGATTGTTATCCATTACCTTTTACAAATGCATAAGCGGGAGAGCCGACTATAAAGGCACGTATTTGTAACATAACTCTCCTATTATTGACGAGTACTCCATTTCTCACGAGGAAATTTAATTCATCAACAAAAGGTAAAAGAAAGTGTTTGATACTAGCTGGTTTAGAAGGACCACAATAGATTGCAACTATCATAACTGGCACTTTCGACATTCCATGGATGTTTATAGGTATCCAATATAGGCCAAAATTGAAGGTTACTGCTTTTGAATATCGGTAACCCATCGATTGAAATATTGATCGAAAGAGTTGCATCGGTTGGAACTTTTACATTGCTATAACGGAACAAAGCAGTACATGTAAATATAATGAACCATAAAGTCTGTACAAAATGAATTACCTGAACCCATACGAAAAGCATTTTTGGACTCCATGATACCAATAC
>contig122145
CAATGAGAGATAGACTAAGAAGCGTAACGAGAAAGTGGGAGATACTACTTATTTGCATTTTAGTAATGTTTAGCAAAGCTAATCATAACAACATCAGGAAAACAGTATGCTAAACCACCAAAAAAATGAAGATTTATGCTAGTTTGCTTCACAGCGGTGCTCGAGTGGCCATAGTTGTCTGACCAAAAAAGGTTGGAACCAGACCCTAGTCGTCCCTAGATGGAAGCAGCTGCTACTTATCATCACGCAGTTCCATCACGTGGTCGTTGAGACCGGCTCTGGCAGAGCAAATTCCAGTCACTGAATACTTTCAGCTGAAGCGCTATATCCTGGCATTCGATATAGTGAAAAAGGAAGTAATTAAGTTACCCTACCACCGGAGATGATTATCGTGTACGTTAGAGAAAAAGGGATTCATTTTGAGGATTTGTTTTGCTCCGTAGAGGCCGTGTTTCCTATCGACATACCTAACCATCCATTGCCTTTTGCAGCTTGTCGTTCATATACAGACAAGATTTTACAAGGGTAGCGAGAAACTGCAGTTGAAGATTTGCCTGTTATATGTATTTTACACATTCCGAATGTTATAGATGTTATAATCCGGTCAATTCAACTGTGTAACTTAATGAAGAAATGCCCACCCACATAACCTCCTTACGACCACAAAGTCTGATATAAGTCGATAGGTTTTAGCTT
>contig170566
CATGTTCGCCTTTTCAGATAAGAATTTTAAGTTCATTAGAATGATAATGGAATATAATTCCGTTGAAAAACTATAAAAAATATCTACTGCTGTTTTTACTTTCTGCCAGCTATCCTCCAAGTGCGATGTTAAATCCGTATTGATTATAACTTGGGCGTTATTATTTTG
>contig174244
AAAAGTTTAGATTGAATGAACTTCTCTTAATTAAAATTTGATTTGAAGGTGACAAGATTTCTCCATCATTTTTTGTAAAATTAGACGTTTTGAAATCCACTCAAAAAATAGAATAATGAATCCGCAGGAACAGTCTAGTTCCATACCAGTCG
>contig185172
AACATCGCACTTGGAGGATAGCTTGCAGAAGGTAAAAACAGCAGTAGATATTTTTGATAGTTTTTCAACGGAATTATATTCCATAAATATTCTAATTAACTTAAAATTCTTG
>contig115284
GATCAGACCATCTAGCTTAACGGTCACGAATATCCTGGACAAGATAGACATCGTCGCACAAACACGGAAGATTCGAGAATAGGTGAACCCTGTTCGGAAGAGCCGAGAAGGTGAACCCTGTAACTTGGCTAAGGTCCTAGCCATCCATGTCCTAGAGTTTCCTATATTTTTGTAGAATGCTTCTTGAACGTAGGATTTGAGCATTGGATTGAGTTATTGAAGTAGTAGTTCGCTTCGTCCGAAATTAGTCTTCTATTTTTAATGCCAGCGTTATTAATCTCTCATTCTACGGGTATAAGTTTTTCACTATGCCTATCTCTCTCTCTCTGCCAGTTTGAATTACGTCCATATGTGCCTTTAGCTTTAAATTGTTTTATTTAATCCGTTCTATTGTCGAAAAAGAAAAACTTGAATGGCACAGCAAGGGAAGCAAAGTATTTGCTGCCATGTGAAACAACCAATGTTAATTTATATGTTAACTACGTCTGTTTATTATATTGATCCACACGATCCGCACATTAAGGCCGTCACCAGCTTAGAGAAAGCGCGATTCTTCCTTCGATCCTTCGATCCCCCCGAAAATCTTCGTATCGTCCTCTTCGTAGTTTATCGTGTCTTTCTTCTCGTCTCCGCTGTCGTTAGCCGCCGTACAAACTCGCCGCCGGACAAATAGCCGCCGTACAACTCGCCGCCGCTCGAAATCGTTGCCGCCCAGCCAAGGTCGCTACATCTCATTACTCCTTTTTTTGTTTTGCTTAACGCAAGAAAACAATTGTATGCGTTTTTCGTACTCGCTTCTCTGTGCTTGCTTTGACATTAGTTCTGCTTCCGTTTCATTCCTCGTGCTCCTATTGACCAGTCGCTTTTTATCGTTCTAAATCGGTACCGTCTCTGCTTGAGCAACTTCTTCGTGTTACAATTTCCGCATAGCGC
>contig164786
CAATGTAACTGCGCGACCAGGCAAAAAATATTCCGGCGCAAACGGAGTACACCTTGCCGCCATGAGTTCTTCTTTTACGTCGCCATTTTGTTTTCTTTTTTCTTCCAGGGATAAATCCTTTTCCTTTGCGAAAACGTTTCAAACATTTCAACACGGACTCCACTGGTTGTGTTACATGCACATTGTTGTCAAATGCTTG
>contig144782
GGTTGTATTTATTAATTAATTTATTAATTTTTTATTTTAGGTTAAACCCATAAAAAGCCAAGATGTGAAAAGTGTGAAGAAAGAGCAACAGACCAAAATCGCCAAACCGGTAGTGGAAAGCGTTACGAAGGTTTCCCGCGTTCGGCAACCAGTAGTGCCAAAGTGTGGCGCCATTACTACCGGCAGGACACCGGCAAAACCTTCCATCGGCAGTCCCATTCATCGTCCGGTTGCGAAACCACTCGCCACAAAACCGTACGCTCAACGTTCGGCGACGAAAAAGCTTCAACGTGGAGCCACCCGGCAGCAAGCAGAAGCTCAAACCACCAGCCGGATGGTAAACCGG
>contig156597
ACGACAGGAATCGATGCAACAACAACAACAAAAAAACTATTAAAGCACATCCCACTAGCGGATCGATGCAAAACTTAAGATTAACGCATATTCCGACAGGAATCGATGTACGAAATGGAATTAAGGCACATCCTTTTAGAGGATCGATGCAAAGGTACTCATTTACGCACATTCCAGTAGGATTCGATGCATAAAAAATTAATTAAAAAAATTAAGTTAAAAAAAATTAAAAGTTATAACACATAAAT
>contig134252
GGAAGTCACACAACCGCAAGACAACATCGCGGCTGCTGTGGCGTGCAGACCGAAGAAGAAAGCAGGACAGCGGCGGCCAATGAATGCGTTCATCCTTTTTTGTAAACGGCATCGGTCAGTGTTGAAGGAACACTACCCGGAGGAAAGCAGGTGCGTGTGTCTGTGTGTCTGTGTCTACATTTGACCTAATCCTTCATTATCTACTCCTCATCCCAGGGAAACCACAAAAAAGCTTGGCAAATGGTGGAAAAATGCAACAGCGGAACAGAAAAAACCCTACCAGCTGCTGGCGGAAAAGGTATCCCGACACATTCCTTTCCGTTCAGGTGGGAACTCAATTAACACTGCTGTTTCTGTTGTTTCAGAACAAAACTAAGTTTCTGGACGTTAATCCAGGTTTCCGGTGGTGCAAAAGTTCCACCATGGCGTCGTGTGACAAAAACGTTGATGACGAACCAGTTTTGAGTGAA
>contig182162
TCGGTCGAACGGCTTACGCAGGAGCTGGTGTCCCAGTTGGAAGAACGGCACGTGCGTACTAACCCGGAGGAATGCAGTTCGATCGTTACCGGCGTACAGTTCAAGATAGGCGAAAAGGTAAC
>contig139298
AGCTGTTCAGCAAAGGGTAGCATCACATTACGCGAACACTACGGCCATGTGCGAATATATACGAAAAACTGAACGGACGTTGGACGCACGTAGGCATCATCTCATGGTTCACGCACGGAAGTGGCGTAGACAAGACACTCATGTTTACTCTGTGGAATCTGACGAATGCGGCGAATAGGCAGCACCGGACGATAGTGCGTGGGTTTGATTTTCAGAAACGGAAGATGACTCTCGAGACCGGATGAAGACTTCGTGGAAGCGTTTACCAGCAACACCGGATGGCAACAGATGACGACGTTAGGTTGATACTGATCAGGTCTGACGAGCTGATGATGGACCGGCCGTGAGCGAGACTATCGATGGGGGTACGTACGCGAAACACAAAAACCCCGAACGAATGCTCGG
>contig172321
GCTTTTTTATTTGTATATTCACCTCTTCTGTGCAAGCGGCAGGATAAGGATACACGCGTTGATGTACTGGTATATCATCAGTAGTATTGATGGTACATTCAACTATTTGTAGCACATGATAATTTTAAATAGGTTACTAAAAGTCTGATGAATTAT
>contig126759
CTTAATCGTTTGTGTGATTGCAGTAGCTTTCCTTGAGCTGGCTGTCAAAACCTCGTAGTTCCATGCATCAGAAATGATTTTCTTACTTTTCATCTTTATTGTTGGTAATTCTTTATCAATTATCTCTTCAATCATATTTTCTTCATGAATTCCTATGACACTACTTTCAATTGGTCCTTTATTGGGTAGCCTTTGTTTCTTGTTTAATGGTGATTCAAACTTTTGTTTGGCGTAAACATTCAAATCCGCCAGTTCACTGACTGGACGGCGATATTTCCCGTGTAAAGTTTTTACAGGTGTCGATAACTCTTTGCTAATTTTTACTGAATCGCTTTATTTCTGCGTTCTCTCCTTGCTTCTCGACCACGCGGTTATTGGACCATCTCTTCTTCCTTTTCTTCTTCTTCGTCCATGTCATGCATTTGACATTTGTCATACTTTGGTTTCGGGATCCAACCACCGTGGATCACGTGGATGACATGCACGAACATTCTGGCCCCGTCAGAACTACTGTTCTGACCCTATACAGGAACTGGTAGAATGCTGATCTTTGCCACTGGACGAGTGTATTGACCATTCTTTGTTTGTAGTGTT
>contig178714
CTATGTTCTCACGACTATTGCTTGGTCAACAAGAACAATCAAAAGAGCAAATACAAGAACTTGTAAAGGCGATAACCACACTTACAAACGATAAGCAAGGACCGCCGCACACAGAAACGCTATTAAAAAGACAG
>contig181713
ATGCTGCAGATCAACATCTACAAACAATGATTGATGTATTTTTGTTAATTAACGAAATAAGAACTGATAGTTCGTTCGGAATCTTAGATTTAACTTCGAGCCCCGTCATTACTCATCATCCTT
>contig147615
GGTTATTTGCCTACTGTTGTGGATTTGTAATAAAGTTACTATTTCCGTATGGAGCTGTCTGCCCTCTTTTATGTATTTAGTTAGCGTGCTATTTGTATAGCACGAATTAAGAATCTCTTTTCGAATTTTAAGATAATAACAGTACATACAAATGATATGACTGAAAGGAATTTATTAAATATTTTACAAATGCTTTTCGATGCCTCAAAACTGAACGGATTATACACATCAGAAAAAATAATGGGAAAAGGTTCAAGAAACGTACAAAAAATATTATGGACGACAAAATATGTTAAAAATACGATTCACTCAAAAAATG
>contig158466
AACAACACCATAAGCTTGTCTATTAATTGAAGACGATGCTCGGGGGCGTTTAGTGTTAAAATGTGGTTTGTTATTTGCTTGAAACGAAGGGTCAACTTCCATAGGAACTGGCCTGTTATTTGCATTTTGTTGCATGAAATTGTAACCTGGATGATAATGCCTAAACATCTTTTCTTGTGGATTTACACTTCTCATAGAAAAACGATTAAAATTGTGGTTCCAACCCGATGAAGCAG
>contig179124
CAGTTGGAACCGTCTGGAAATTTATAGCTGGTAGTCCAGACGCAAACGATTTAAGATTAATCAACTATTCAAATCTACTATTAATTAACTAATTCAGAATAATAACGCCCAAGTTATAATCAATAGGGATTT
>contig174048
CATCTCTTATCCTGTAGAGACTTTTGATAATCGTGTCAATCAATGTCGTATCTGAGCTTCAACGCCCAACGCGCAGCCCAACGAGTAGTCCAATGTGCAACCAACAGTGAATTATGCCTCACAACTATCATCTCCTTCGTTATCGCCGCGAC
>contig180113
GTAGCACATGATAATTTTAAATTAGGTTCGTAAAAGACTGATGAATTATCGTGCAATATTTTCATAATTTTTTGTTTAGTGGAAGATATCCAATGATCATTCACACGAAAATCAACCATATTATTGTTC
>contig176912
TCGTGGTCGTCACCACCGGCGTCGTCCGCTCTTCTAAAGGCGCAAGCGAGATGCAATCGATTGAATTAAGCACGACCGGGATGTGCTGCACAAACGGCATCGACATTTGATACAGAATGGATGGTGGTTCTTCGCTCTACA
>contig114937
ATCTAAAATACAATGTAATGTTCTAATTAAGCACAACAATAATGGTTTATCCGTGGCATAAACACTTTTACACTTCCGTTGCGTATACCGCATCCACAATTTTAAACACTTATTTATACCAGTTGACGTTTTATACAAGTTATACAAGTTATACAATTTATACAAGTTTGACGTTTAGATCGAAAACTGTTTACAAACAAAACAGCAATTGCACAATAACAACACGTTGAGCTTAGATGTTCAGTAAAATTTTGTTACGATAATGAAATAACCGATTAATGTTTAACAGTGTTATAATTAATGATACTTAATGAAAAAAGAATTAAAATTGTATCAAAGAATGCCGGAATCGTGAACAGTGAACGAAACATGAATTAGTTTCGTTTCATTTGTCTGTTTGACTAAACCATCATCGGTCAAAGGAAAGGTCGATACTGTTGGTATGAGTAGCAAATGTATTACTTTAAGCAATGCTAGCCTTGGTTCGGTCTTCATTTTTTGATCTGCTTACTATGCCCGGTTGTAGCTGCACATTGTGGAGTGCATTTTGCGAACAGTTACTTGATACGCGTAGCATCTGTGGTGTTCTTTTTACGTCTGCAGGTGTTCTGGCGGCTCGACTTGGAGCGGCTACATTTGGGCGTGGAATGCAGGTCACAAAATGAGAACCACAAATTGGCTAACATTAAAAACATTTAATAACCTCGCAGAAATAATCGTTGTCCATTTATTACAGGTAGATCCAAATTATATCAAGGAATATAAGCATAAAGGAGTGCCTTACAATGGATGATGGCTTGTTCATATTGCTCACCAGCCTTATGGAAATTTCTTCGTTAATATGTGCATGCATGCCTCATGGCTTCATGGATGGATGAATGAAGACATCTACCAATTTCACAAAATCCACACATGGTGCACTTATCTTTTACACCATGGAGATCTAA
>contig123291
CACACATATGCATTGCTTGGACGAGTTTCCGTCCACCGGGACGGACAAGTGTACGAAAGAGCGAAAGAGACACCACGACACGACACGATCGTCGTGTAATTTTACGACGCTACGCCGAGATTTTTATGCTGCAGCCAAACCACGCACACGCATACACTAATACGCTTACGTCTTCGAGCTTGGTCGCGATCGTGTTGCTTGGGTCGATAAGAGCAATAAAAATGCGCCTGATGGACAGTTTTACTCGCTCTCCCTGTCCGCCGTTGCTTTTACGTTTGGTTCGAACATGTGTTAAACAATTGTTCGTTTTTGAGGCAAGAATCAACGCTTATGGTATGGGATCGTACAAAACCAAATGAGCTGATTTGCTTTATGTTGCAAGGAATGCACGTTCGCGCATTAATATCGGTTCTGATGGGGGAGGATTTTTTTGATTCTAGAAACAGGAGAAGAATTTTAGATTACTTCGTTGCTATCGTTGTCGATGTTGGAGATGATGATGGATGAATTTAACTCGGCCGGTTTAGCGGTTAAAGTAAATGGAGGGTTTTGGGGCAATTGGTTTTGCAGAAAGGAAATCCCCATGGCATCGCATCGCCGTCAAATAATTCTCAGATGGTTTTAGTTGAATATCGGCACCGCGAAAATGATATCACATTGCTTCGGCAGAAA
>contig183488
AGTATTGACGGTACATTCAACATTTGTAGCACATGATAATTTTAAATTAGGTTCGTAAAAGACTGATGAATTATCGAGCAATATTTTCATAATTTTTGTTTAGTGGAAGAAATCCTA
>contig139739
TGAAATTCAAGAAGTTTCTGCACCGCTGCTCCTCTTAAATATGTAGTGGAATCAAAACCGCTTGATGAGACATATTGCCGAACAGACAATCATCATCATTCCTTCCATATATCAATTGGCCCACCGTAACGGGAGATTACCCTTTTTTGATTCATAGTGGATCGAATATCAGTTTTATAAAGAATATCAGGCAAACAAACTTGCCTCGAGTTATAAATTATATAAACCATACGAAGTGTCAAACTATAATATAAAATCTGCTAGTGGAAGTTTTAACACTAAGTATGCAAAAGATATTGCATTTTTTGCCCCAAAATGTGAGGAAGCTTATCAGTTTTTAATTCATGATTTTGGTCCTTTTCTTTTGAAGGTAAATAATTGGCACAGACGTTCTAA
>contig158033
CCTCCCGATACCGATCGGCAAATATGGGTGTGAAAAAATTGTTGGGGACATGGCTGGCGCGGCAGAAACGGCGTAGAGCAGCGCGACGGGCTTTAATAGCCTGCGCGACTGTCTCATTCCACCAGGGGACATTTCTATTGGAGGATGTATTACCTTTGGTATGGGGGATACTACGGGAAGCTGCTATTTCTATGGTTTCTAAGAAGCGGACTGTTGCGAACGCGACAAAATAAAATTGA
>contig164680
AGATTTTATATTATAGTTTGACACTTCGTATGGTTTAGATAATTTATAACTCGAGGCAAGTTTGTTTGCCTGATATTCTTTATAAAACTGATATTCGATCCACTATGAATCAAAAAAGGATAATCTCCCGTTACGGTGGGCAAATTAATATATGGAAGGAATCGGTTCACCAATTTGCGTTCCATTCTAAAAAATAAG
>contig119426
AACATTCAATTAGATAATCGACAACGTGGTCAATGCTATCATCCAGATCATCATTATCATCTGCTCAATCACTGTTGCGGACGCGACAAAATAAAATTAAGCTAAACTGACTGGCATGCAAGAGTTAGATGAACAACTTTAAATAACTAAATATTTTCCGTTTAGGATAAATTCTCACCGGAAAATATTATTTTAGGAAAAAACCTTAAGTCACAGATGGCGACCTCTTACCATGAGAAAACGAAAGTATGGTGCGTTATTGGAAATATCAGAAAAAAGACAATATCCAGACATATGGAAATCACAAATAAACTCAAACCATGTATTAATTAATAATTATTATTATAATTATTATTATTATTATTTATTTTAATCTTCAACGGGCCGTGTGGCCTAATTAAGATGTAACAATTTATTCAAAAAACATAACAAAAACAAGATATTCATCGCAATTCACTGTGGCCACGGCAAAAGCCAGAGACGTTCCAATAGTTAGTTCCACTAACGTTTCACTAGTAGTTCTAGTTAACACCAGAACAAAACGCATACATTGTCATTGCGCGATTAGTTTCACGAAAAAACGACCAACGCGAAGATCAAGGCACGGTCGTAGGGCAATGAAGGAAAGATCACTTGACCAATAGGGTAAACGACCCGCAGGTAAAACAATAGGAAAATAGGCATACGCACTTGAACCACAGATGCACGACCCATGGCCATAAAACGATAGGGTAACGTTAACCACAATTGCCAGACATTGTAACATAACATCTACAACAAAA
>contig156619
TATTGTTCTTACGTATCCAATTTGAATCTTAGCTTTACCCATCGGTATTATGGCTAATGGATTGTTATTTAAATCATACATGTTTATGTCTGCGAAAATTAGTTTGATCAACAGGATCGTAAATATTCTGTAACGATAGTTAAAACAAATTTGAAGAAAAGTATTAATATTTTTTCATTACTTTCTTAAGTTTACTTTATGTATTTTTCGATTGTTTGAAACGATAATACATGTTGGATGATTCTCC
>contig116724
TGTACATCTTGTTTATCTGGTTCGGTCTGTAAGCCGGTGAGGTAGCAACACTTCACTGGTAAGGTATGGATACGAAACTTCTTCCCAAGTAAACATTTTGGAGGATGACCTTATGTACTTCGATGGCAAATGTATATCGCGCTCCCTCGCACTCACGCGTTAGGCTCCGCAGGCATGGAAGTGTTTGTGCATATGCCAAAATTGATTACCCGTCCAGACGCTTTGTAAGCATACTCGTGCTACACCTCCCCTTGCGATTCGTTTACCGTGTGTTTTTTCAAGGATATTTTTTTTCTCTTTCTGACTACCGCAATTGAAAACCGCGTCTCGTGCGCACTGCTTACACCCAACGTACTTAAACCCAACCTAAAGCAAGCCAACAGCCTGTTTTGGTTTTTCCAGAGCATCATTTCAGGTAATAAACATTGCTTTAAATACAAATGTATTTTGCTAACAGATTTTAAATTCAATTCGTGTTTTTGCAAGTCAAGTGATATTGTGAGTTGTGAAATTATTTAACATATCGAACCTTAAACATGCTCATGAAAGTGGTAGGTTATATCGCCGTGTTAATAAAATATTGATACCAAACTCATCGGATGAGGATGCAGTAGAACCAGAGTCGTGTGGCCAAGCATTTTCGCCAACGTAAACGTAACTGTTCAACCCGAAGGACTAGATTATCTTTAGGAGGATGTGGAGTTCGAACAGCATGAAGAAGAAGATATAACGAGCATGAGCTACATCTACATCGACGACGAGTATTCCAAAGACACCGTTGTTGAAGGCGAAACTTTCTATACCATCGAGAAGCTTTCCATTGTAGACGGCATTCGTTTTTGGGTATTACAGACTGATGCTACTCACACTTCCATT
>contig161760
CCAAGATGTGAAAAGTGTGAAGAAAGAGCAACAGACCAAAATCGCCAAACCGGTAGTGGAAACCGTTACGAAGGTTTCCCGCGTTCGGCAACCAGTATTGCCAAAGGGTGGCGCCATTATTACCGGCAGAACACCGGCAAAACCTTCCATCGGCAGTCCCATCCATCGTCCGGTTGCGAAACCACTCGCCACAAAACCGTACGCTCAACGTTCGGC
>contig185844
CGTAACTCAATATCAATGTGGTTGTCGGTGGATCTGGACTGACTTATACAAGATGGTTCCCGAAGCTTCCACCTCCGATTGCTCTCTCTAGCGCCAGATAGAAGTGAAGG
>contig123649
CGAACACTTTCTTCGACCTTTTGTTGATGAATTAAATTTCCTCGTGAGAAATGGAGCACTCGTCAATAATAGAAGAGTTATGTTACAAATACGTGCCATTATAGCCGACTCTCCCGCTCGTGCATTTATAAAAGGTAATGGAAAACAATCGTACAATTTTGAGTTCTGGTTGTAATATGACTTTTTCCAAGCCATCACCATGGACGCAGCAAAACTATTGAACCTACCGCTGCTTCCTGGGCGATATGACTTTTTCGAAGCCATCACCATGGATGCAGCAAAACTATTGAACCTACCGCTGCTTCCTGGGCGATTGACTTTAATGGGGATAAGTGGTAAACTCCCCGTATCTCATCAAATTCGTACTGAAGTCATGTCAACTGATAGAACCTATCGTTTCAGCACTAATTTCTACCTAATACCCGAACTTAGTGCGCAGTCCAATCACGAAATCAAGATGGACGATTTAATCCTTCCTTCAAACGAGCTGCTTGCGGACAAAGACTTTAGCCATCCAGGATCAATCGATGGGTTATTGGGCGCCGGAATATGCTTCAATTCGCTGGATACAGGAATACAACGTTTACCCAACGGACTCACCTTACAAAACTCCAAATTCGGATGGCTTATTGGAGGATTAATACGTGGAATGACTCCTGCCGAT
>contig184226
ATACCTTTCGCTTATTGTCTTTTAATTTAATTTCATGTAATCTACGACCCTACGGAATTTCTTTTTTCCTGGGATGTCCTGTAACTGGGAATGTCCAGCCGGATCTCTACGGTCT
>contig168444
CCATAAATATTCTAATTAACTTAAAATTCTTGTCTGAAAAGGCGAACATACTAATTGATAGCATAACCCTAGCGAAATTAGGAATTACGAACTCAAGATTACTTAGTAAAAATAAAACAAACGCAATGATAGCAGACATACAGCATTCCGACAATTAACAATGGTAAAAGAATGTAT
>contig144922
TTTTCGAGTCAGCTGTTACAACATCAGCGTACCATGTACAAGGAGGATGCCGGACTCATACCCTACCAGGAAGGCGCTCGTCAGCGACCTGTTCGGCACGAGGCGTAGAATAGCACAGCGAGCTCGTTGGCTAGATCAAGTGGAGACAGACCTGACGGAGATCGGATGCAGCCGAGGGTAGAGAAGTGCACCCATGGACCGAGTTTACTGAAAAAGGATTGGACACCAGGCCATATCTTTAGCCGAGCTGCATAGGAGCAGGCAAAGAAAGAAGAAGAGAAGAGCTTTGATGTTTGTCTTCCTTTATACTAAACAAATGTAACTAACAACTAAATCTAACAACTT
>contig184768
CCTGGCTTGTAGATTGTTTCATAATCGTGCTCTTCGAGATAAGATTTCCATCTCTTTAATTTTGCATTAGTATTTTTCTGTGAAAGTGTAAAAGTAAGTGGCTGATGATCTG
>contig173493
AATCGAATATAACACATGCAATATTAACGTCAATGGAAAACTGATTTCAGCCAACATAACAGAACTGTCTGGTTTTCCTACAAGTCTACCAATACATGGAATACATGTTGCAGCCGTGAACAACGTGACAAACCTAAGCCTTGAACATCTACACA
>contig181045
TATCATTCTAATGAACTTAAAATTCTTATCTGAAAAGGCGAACATGCTAATTGATAGCATAACCCTAGCGAAATTAGGAATTACGAACTCAAGATTACTTAGTAAAAATGAAACAAATGCAATAA


An. gambiae Y sequences from UNKN (The unplaced sequences from the AgamP3 assembly)
>UNKN.14721 
AAATATGCAATGCTCCTATTTGGATACTTACGGCGGTATTTCGCATAGCCATTTTAGAAAAATTTTTATTTGCTATTGAATTCACGATAAGAAATTGAAAACATTCCACACCATACTGACAAACTTTTGAAATGACTTGTTCTTTTACAGCCTTGTTAAAATGATCACCACTATCACGGAGAAAACAAAAGAATTCAACTACCAAAGCAAACTCAACGCCTGCTACTGAAATACACTGCAATTCAATGAAAGGTACAGGGTAACCCATAGTTTTTAATTTTGAATATTTTAGATGCTTAACGTTTTGTTTTTAATTGTTACCACGTTTAATTGGTCAGTACATAGATGTTTAAGCT
>UNKN.17316 
CTTTATCTGGGATATGGATTAGATTTGGTTCAGCGGTTACACCAAATGAAGATTTTTCTGAAGTGTCGATCTGAAAATTGGAATTCTAAGCCAATTCTAAGATGCACATTCTTTCTCAGTGGTGACAT
>UNKN.21530 
CCGAGCAAGATCGTCATTGGATTCGAAGCCGTGTGTTATAATGAAAAGTGGGTCCGAGGGTTTGATCGAAGAAGTGTTTGATCGCCATGGACAGAAGAAAAGAAGATAAAAAAGGAACAAGGTCGATACAAAAAGTTTTTTGATAGGGGAAGAAGCAAGAACGCGAATGTGGTGTTAGATAGAATTCAATTATGATGAGGCGTAAAGAGTTTCACAATCAAAT
>UNKN.28589 
ATTGGTCTCTATGAACTCTTTAAATCCCTGAAATCTTTCTTCCCAGGTTTTAACTACAACTTTAGATTTAAAAATATTTTCATCAATTTGGAGAAGTAGTTCAATTCGCTCTTGGGATAATTCCCTCTTTCTAAAGCTTTCTTTTTGAGCAAAGTACCATCTATTCTCATGGGATAATGGCAACCTTCCATTGGTCTCTATGAACTCTTTGAATTCGTCAAATCTTTCATTCCAAGGGTTAACAACAGCTTTAGATTCAAAAATATTTTCATCAAGCTGAAGAAGTAGTTCAATTTGCTGCTGAGTTAATTTCCCCTTTTTAAAGCTTTCTTTTTGTTTAGTCAGCCAATTGATTTCGGAATAAAATGGGAGTCTTCCATTAGTCTCTATGAATTCTTTTAATTCCTCAAATCTTTCTTCCCAGGTTTTAATTACAAATTTTGTTTCAAAAATATTCTCATCAATTTGGAGAAGTAGCTCAATTTGTTGCTGGGTTAATTTCCCCTTTTTAAAACTTTCTTTTTGATTAGTCAGCCAATTGGTTTCAGACTGAAATGGCAACCTACTGTTAGTCGCTACAAACTTTTTAAGCTCTTTATATCTTTCATCCCACGTTATATAATTAACAGAAAATTCATTTATAAAATCTTGAAAGTCGAGCGTTTCATCATAGAAATCTATGATAAGGTTTCTTTTCTTAAAATAATGACCCTCATTATGTTCTTCAAAATCATTGTAGAAATTTTGTGTAATAGAATAAACAGAGCTTTTGATATTAAAATTATTAACAAAATCAAATAATAACGGTTGCAACTCCTGACCGACTGAAAAACATCTCCCCATTTGTTGAAAGTAAACAACGGGAGAAATAGTATCTCTGAACATCATAACAGTATCAATCCCTTTTATATGGATTCCTTCGTTTACCATATCTACAGCAAACATAATCTGTGGAATTTTACCATTTTCAAATGCAGAGAAAACTTTTGATGTTTTTGACTTTCCTAATGCGGAATGGATAGTATGAAAGTCGACTTCCCCGTTATAAAATTCGAACAACACTGGCCTAACAAGATCTTCTATATAATTTATATGCTCTATAGACTTACAAAAAATTATAATCTTTTTTCTCTCCGATGTAAGATATTTTTTTATAATATAGTCAATACCACTGCTTTCCTCCCAAATAATCCTCCGGCTTTTAAGTTTGTCAAGTTCTTTGGTCTTATTATTCCGTTGTAATTTATGCTGTGTTTCATCTATAATTGCCCGAATATTATAAAGTGCAGAAATATAAATAGGTTTCTGATGAATTCCTTTCTCTATAGACGTTCCTAAGTCCATATAAGACGCAATATTACCTCTAAAAAGTTCTTCCGCCATATCCCTTTCATCATCCAGGTATCTAATATGTGTTGCAGTAGTACCACCAATCTTTGCTTGTGGATTAAAGAATAGTAGATCTTCGATTTGTTTATTCCATTCGGGAGCACCTACCCTATGAAATTCATCTAAGAATATATAATCGTAATCTATAAATAATTTGATGTGATTGAATAAAAAGTACTGATAAGTTTGAAAATCAACATTACCAATACTTCCCTTAATATGTTTTTTTATTTCCTTGAAAATAAAAACATTGGGAGAAAGAAATAGACATCTAGCTTTAGGATTTTCAATAATAAATTTTGCTATTATTAAAGATTTACCCGTCCCGGTAGGATGCACTATACAAACTCTATTCTCAGTTTCAAGAATAAATTTTGCATTTTCATATGCTTTTTGATTATGTGGATACAAGTCTAACATTAGAATAGTTTTGAGATTATTATCCTGGATAAAATTCCATTTTAATATAATATATTAAGTGTTTTATAACTACATTTTCCGCCTGCACTATGGATATTTCTTCCCATTCAATTTTGAAAGACATATCACAATCAGCTGTTAAATCTCTTTCAAAACCTAACTGCCTTGTATCTATATCAACAAATTCTATATAATCTCCAACTTTTAATGATTCATTTAGACGTAGTAACTTAAAAAGTTTCGTTAAATTCTTAAAATACCAATAAGAATGTGCCTCCTCGCTAAGCTTGTCATCTCCCATTAGTGCTAATCTA
>UNKN.31588 
GGAGCGGGTGATGATTGAATAAGCAGCAGAACCAGCTTCCCTTGGTGGAGATGCCATGAATACAAACACAGCACAGTTTCGATTTGTACGGCTTTGTTCTATGAGCAATGTAGCACACGTAATGCTCGTTCTTCCTCGTCGCCAATTTATCGTAATTATGATGTATGAACTTTTATTTCCGTGGTATTCTGCTTACAAACGTTCTTCGTGTGTGCAAAGT
>UNKN.14715 
GGCTAGTAAAGCTAGCTAGCGACTAGAAGATAGTTGCTATGAGACCAAATATTTCATAAACAAAAAATAACTCATTGTGGAATTGATAATATTTACTTGACAAAATGTTTTCACATTTAATTTTTATAGCCCTCGTGCCAGCCGCTATGAATACACCAGAAGCAGATTCAAATGCAGTAGAACCCACACAAGGCTTGAGTTTTATAAACGATGATGACAATAATATTATCGATGTTATGAGCAGCGAGGGATTTAACCCACAAAATCACACTCTCCAAGAATGCCTTCGATTTTGGGCTTTATCGTCAAACACTCCACATACATCAGTGAATATGTTGCTTCAAATACTCAGAGAAAAAACAATATATCGGCTACCAAAGGATGCACGGACTTTGTTGCAAACCAATCAAGCACCCAAGCCAATAATAAAAAACATCGGCACTGGTCAGTTTTGGTATCAAGGCGTTGCAAAATGTCTAAAGAACACGTTCAGGTATGTGATTCAATCGATATAATATTGAATCGACAGCATGAGGTTTAGCGCTTATA
>UNKN.14720 
CGTTTGTTAACACTCCAAGCTCTAATAAAAGAGCTACGACGTTTTTAAAACGTTTAAAACAAATTTTTGTGCTTTTAGAGGATATTCCGGTCCAACTAAATTTACTGAGCAACTGTTTCGAAAACAATACGTCGATTGCAGTGTGAAATACGTATGCCGAACGCGAGTCGTTTGCTCTTTTTCTTATGTATCCGATGACATTTTCACGAAATTGTTTATTTAGCAGCTGATCGTTAAACGTTTGCAGCTCGCTTTCGTTTTGTATTGGATTTAAATTAAAAATTTCAGCATTAACAGTAGGACAGATCATATTTGATTGCAGTGCATGCTCAAATGCTTGGCGTAAGTTTCGTTGTTCTCGTATTATGATGTCTAATTTTTTATGTATGTTTTCAAACTCTGTTTTATCCATTACAGTTCCTTCAAATTCGGATTGAACTGGAAGACTATTGCAGGAGAATATTGCAGGAGATGGTTGTGATGCAAGTGGGAAGCCTTCCATACTAATTGAGTCGCAGTTTTTTTGGGGCTGCATAGATGATTGAGCCTGATTAACCTTACTCGACGGTTGAATATTGGAAACGTTCGTACACAAAATACTTGGAGAGATAGAGCGTTCCAAGCACGGCATTTCTAATTGAAACTGACTTCCGAGTTCATTAGTAGGTGATAAGGTGAGCGGCGAAAATTGAGATGATTCTGTGAACTGATTTATTGGCTCTACCTGACTAGCCGAATTAGATGGACGAAGCTGAGCCACATTCATTAGCAAAGGCCCAGCTGCACTATCAAAATCATAAACTGGACCCGAAGAAACTTCCGTTGGTGGTTCTGCGTCCTGATTTATTGATTGTACCTTTGTGGTCGAACTCGATGGACGACGAAGCCGGGTCACATTCATGTGCACCGGCCCAACTGCACTATTAAAATCATAAGCTGGTGGCGAAGTATCTTCCGATAGTGGAATGCTTGACTTAATAATGTGAGTATATTTTCCTTCGGTAGGCTGTAATGGATGGAACACTACTGTCTTTCCTTCGGTTACTACTTCTGCTGCTTTATTTTTCAGCTGCACTGGCAGTGTTACTTTTGTTCCCGGTTTCATTGATACTGGTAATGGTAAAACACTTCCTTTCAATTTGCGTTCTAAGGCAGCGTTGGTATTCTTCTGTAACCTTTTTCCCTGCAAATATGGAATGTGTGCATATGTAAGTATAAAGTCAA
>UNKN.14714 
GATCGATCGGTTGTGTTAAGCACATGAACACAACCATACCCTTTTCTCTCGATAATAGCTTTGTCAAACGTGTGCGAACATCTTTTGTGTACAGTGTGTTTTTCGCCACATCATAGCAAGCGTTTACCAGGAGTAAAATAGCATTACATACACGAAAGCGGAGAAGGTAAGAAGAAATTATGTTAGTTTGTTTTGTAGGACTAAAATATCTCTTTTTCAGCTAATAAAAAGTTAAAATGTCCTTGGAATCATCGCGCAAATCTGGCCAGTTTTACAGGCAAATCAGGAAGCGAACTGCACAACAGGCAGAATATGAAGAAGGTCAAAGTAGTAGTGCAAGGCGCGTACGGATGGGTAAGTGTATGTATGTGTTTATGCGTATTCATTATCGATAATGTTCAAAATTCGTGTATATTGTGAATTGTTAACAGTGCTTTGTATATTGTGATCCATACTGTTATAGTATTTGATTTTAATCAACCGTGTGTATGCATTCGTGTACAGTGAGATTTGCTTATATTAAAAACGTGTGTTTTCCTCCGTTAAGGCTCATGTTAATTTAACTTTGGTGGTAGATCAATAGAAAGATATTTATGATAGATAGATGCGATGGATTCAATTATCAATACATTGAAATTGCCCCAAACCGTCCGGAGTTGTCAAAATCGACGAAGGCGTTGGAGCCACCTGGAGTCGCTGGACGGCTCCAACGGCCTCAAAGGCTCCGTCTATTCGGACGGCTTCTGATTCCGTTGACTCTGTCAAACGCCGTTGACTGGCTTCGAACGGTATCGTGATTAAAGTTTGGCAAGCCTCTTCCGATTTTGGCACAGTCATTTGTTAGCAATCCTGTTTTTTGTGGAATCTACTCAATGTAAAACAAGATCGTAGATCTAATGTAAGTTAAAGTAACATTTAAATTAAGGTAT
>UNKN.23115 
GCATTTACTATACGAACCATGCACTTTTATTTAAATGGTTACTTGTTCTTCTGTACAGCTTTTAAGTAAATCAAATTAACATTTTACTATATTTTGTTAGTTGTTGTTAATGTAAAATAATTAAAATGTTACTTTTTATTGTTTATATTTATTATAATAAAGTATGAAGCATAGGTACAAATACTAAATTGCTATCACTAGTTTTAATTGCAACCATTTTGCATTTTATATCCGAAACATAAAAAACCATTTCCTCTGTAGAAAGATCGCTTATTTTCGCTTCATATATATCTTTCATCCACTTGGAAGAGTAATATGAGGTAGTTTCACTTATGCAACCAAAAGCCTTACCGCTAATGGTAATATCTGATCCTTCCATTTTGGCACTGCAATATTTAACAATATAGAAATCATGAGTTAGAAACCAATTTGATTGTTCACTTGGATAAAGAGTAATAATTGAGTTAATGTGTACAACTGCCCCATAACGTTTGGATTCAAATATAGGGAAATGGGGAATTTTTACTGCTTGACGGACGTGTTGGAATCTGTTCCGATATCCTGTTTGCAGCCTGTACTAAAACATTATGGCCATTTCTTAGGGATCTACCCACA
>UNKN.14295 
TATAAATATTTATGAATAAAGCATGCAACTATAAAAAAGCATTTACTATACGAACATGCACTTTTATTTAATGGTTACTTGTTCTTCTGTACAGCTTTTAAGTAAATCAAATTAACATTTTACTATATTTTGTTAGTTGTTGTTAATGTAAAATAATTAAAATGTTACTTTTTATTGTTTATATTTATTATAATAAAGTATGAAGCATAGGTACAAATACTAAATTGCTATCACTAGTTTTAATTGCAACCATTTTGCATTTTATATCCGAAACATAAAAAACCATTTCCTCTGTAGA
>UNKN.14718 
GTTTATGTTTAAAAATGTATATTGTTTTACCGTCTTAGCATCTAATGAAAAGCTTGACCCGTATGTTTTGGATTAATGTTTCAATTCTTTTTTTATTTCCCAATATGTTATGCACTTATTTTCACATGATCTATTTTATCAATACCAAAGAAATACAGAAGAATTTTAGCAATACCGAATGAAGAACTTCTTGTTATTCCAAAATACAGAATAAAAAAGATTAACAGATTACTACAA
>UNKN.14717 
CTTATTTTAGGCGTACAAGGTTTTGGAGGGAAACATGGTTGCATGAAATGCACGGTAGTTGGATATCGTCATTCCATTTCCAACGCCATGTGTTTTCCGATTGCCACGATGTTCCCTGCAAGAACCAATGAAGCCTTTCGTGGCATGGAATATGGAGAGCACCATAAGGAAACAACGCCACTTATTAAACTTGACAATTTCGATATTGTAGAAGACGTGATTGTGTCCGACAGGCTACATTTGATAGACCTAGGTGTGACTCGTAAGTTTTTGCAGGGTTGGATATTTGGTCAATGGGGAGCGCCACAATTATCTCCTGAGGCCATATCAAACATGTCAATTGCTTTGACCAACATTTCACTACCATCAGAAATTCACCGAAAGTTTCGCCAGTTAGACGATGTCAGATTTTGGAAAGGCTCGGAGTATAGCTCGTTTTTACACTATGCTAGTGTTTTTGTATTAAAAGACCGCATTTCTTCCGAGGCCTATAATCATTTTCTTTTGTATTTCTGTGGCATTACTTTTTTGTCCAGCAGTTTCTACAAAAATCAATGGCATGTTGGTGGTCAAATGCTCACACTTTACGTGAAAGAATTTGGTCGCATATACGGAGAAGGTTATGTGAGTAGTAATGTTCACAACCTTGTACATATATATGACGAAGTAAAAAAGTTAGGACATTTATGGACCTTAAGCGCTTACGATTTTGAAAATTTCTTACAAATTATGACACATCTCTTAAGGCATGGCCACAAGAGTCTAGAACAGGTTATTAACCGTCTAACAGAATTAGAGTACTTGAACTCCCCTAATACCTTGGACAGCAATCGTTCCTTTTTCCTTCAAAATAACGGTAATAAGGTTATTCTTCATTTACGTAATTTTATTCTGAACAAGGGAAACCGGGATGGTTGGTTTCTCTCCTCTAATTTTGATGTAGTACGGTACAGTTCAGCAGAAAAAAATAATCGTAGTGTGCGAGTTTTTGGGCAAATAATTCGCGAAAAGAGTGAGTATTTCGACCGCCCAATATCATCTGCTATTTTATTTATCTGCAAAAGTAATATTAATTGTGTTTTGGAGCCAATAGTAGAATTTGATCCATGCAATATTATTGCTAAATATTGCACAATAATGTTAAATGACCAAGGCGATGCGCTTTTTATACCATTGGTTCATACTTTTATCGAGCCAACTGGTGATGCAGCTTTATAGCTTCAGCAGTACTGCAGTTTTATTTTTCGAATTATAGCCAAGTTTAAGT
>UNKN.21528 
TAACTTGTTAAGAAGAGTCAGCGTGCAAAACGGTAAAGCCAATGGCAGTGCAGAAATTATTATGAGTGATGTGATGGACGCGGTGTGTGAAAACAAGACAAGGGAACCGATTGTGGTGGGGAACAAAGCGTCTGAAACCGTTGATGGGCCCGTGAACAAGTGGTTAGGAAAAGACGGAAAAATTCTGGATTACAATGATCG
>UNKN.27910 
CAGAATTATACGTTCCAATCATTACGCAAACACTTGCAAGGGATGAATGTTTAGCTTCACTGTTCCTCGTTTATGTAGCGTTGCGTGTGCGAGTGTTTTCGTGAACCTGCGTCAGCATTGGTTGTTGATCATCTGTAAAAATAAGAAATCACTGTAATGACCCCGTTCAGCACGCACCAGTGACAATGTTCAGTGTTACTTCCAGTGACGTTTTACACATAAACACACACATAATTATCGC
>UNKN.17761 
CGGGGCATGTGTGAAAAAAATGTAAACAAAACAGCTGATGGAAAACGTGTTGCTAGATTTTCCGCTCTCGGCCGTTTTCCGGCACACGAACGGGTTGGCTCTCTTGAGTGTTTTCCCGCCGGAGTGCATCCGGCCGGCACTCACTCTCCCTGTCGAGGCAAAGACGGCGATGATGAGTGCCGAAGGGGTGCTTCTACTTTTGACAGGCTAGTGTATTGCTGTTAGAACGGTAGAATAACATACTTTTTGGGGAATGTGGTAAGAGATGCATGGAGTCGCGAGACTCAAAAACTCTATAGGCCAAACATGCTAAAAATATGGTTTTATAATTTTTATTAT
>UNKN.39846 
CCATCCTTTTTCCCCGGCGCCAGCATCTTCTGTACCATCGTAACTGGCGCTGTGCAAACCGCCCCAGTCCTTTTCCCGTCTCGAGTACGGACGGCGAGTACAGAAGAAAGAAAAGGGTGCTTCATGCCACGTGAAAACGGTGAACAGAGCGCGCGCAGCGAAGAGATTGAAACAAAACACCTTGAAATAAAAAGAAAAACCCCCACCCACTCTGCGCACCACCTTTCGCTCAGCTCATTTCGCGTGGCCTGAAAGTGGCCAAGAGCATTTCTTCTTCTCTTGCGCCAGCAGCTGCTGGTGCCGCGCGTTTTTGCCTTCTCGTGAGTGAAGCAACCGTAGCAGGCTATGGAAAAGCACGCAAGCTAAGAAGAAGTGCACAGTTTGAATGTTACTATTTTTATCGCACCGTCTCACGGGGTAGTCCTTGCATTCCCCCTCTACGCCCCTCTCTGCCGGCAGTTTGTGTCTGAGAAA


An. gambiae Y sequences from our own Illumina assembly 
>2111708
TCTTCCCGGGTCAGTGAGGGAGGGGAGGGGGGGGGGGGGCCCCCCGTCTGTGGTGGTGAGTTTTAGAAAAGGGATTATTTTCCATGTTGGCGTGCCTTTCGTGCGCTGTACTCGTGATTCCCTTATCAGATGTACCCGTGTATCAAAAGGGTCACATTGTAGTTTGAAAACTTTGTTAGCCGTTCGAATGATCTGTTTTGCTACAAAAAGACATTCGTTTACACTGCTAATCATCTCATCTAAATTGCTATATAATGAAGCTCCTTGGTGTAAAATTTGTCTCGCAACGATGAAACTGATAATCGTCCGGCGCATACATTTTGTTCTGCGATTTCATATCGTTTCGGCGACTAAACACTGATCAAAGGGCGTCGTCGGCAGCAGAC
>1169531
GAATTTAGGACGAGTACGAGTGAGTTATTGGCGACTGCGAACGACTAAACGAAATGACGTTACACTTATCCGGACATAATGTGAGGGAATTGCTAGAACACCAAGAGGAAAAAGATCAATAATATTTTGTAGGGAAATACAATCACTAGGAGACGAAACTGGGAGAAAGATTTTGAGATCGTCTGCGTAGCAGA
>3260976
CTCATTTTGATAGTGGGCCGCAAATACAAATTTTCAATGAACTGCGGGCCGCAAAGTTGAAAATTGAAAACATGACCCATGAAAAAAGACAATACTTTTGTTAGATTCGATATAATTCATTGAGTTCATTTATTTAAAAAAAATAAAATAGGGTTTTTTACACAAATTTAATTTTTGTATTTTTCGCTTGAAACCTGGCACCGTTTGTTGTTTGTAATTTCTTCGATATTTGGTTGTATTGTTTGTGAACATACAATTTTTAAAACATTGCTCAGGTTTCGATCGGTCAGTCTGGTTCTGTGAGCTGTTTTGTTTGCTTTCATATGTGAAAACAACGTTTCACAAAGGTATGTGCTTCCGAAGTAGCTCAAAATTTCTGCTATCCTATTTTTCATGATAGGGAATTTGTCATTTAGATGACGGTATATTGCTGGGCTTCCGACCTCTCTATATTTCTCTTTTAATTCAGAATCATTCTGAAAGTCAATTACTTCTAATTGAATATCATGTGGAAGCTTCTCGACCTCCACCGAGAATGGCCCAACTATAAAAGAAAATATGTGCTCCAAGTCTTTTACATCAACAAATCTGCTTTCGAATTCTTTTCTTAGTTCAACTATTTTCGATGCATACTTGTCAAAATGTAATCCTTCAGTCTGGTTCTTAATTTTAGCGCAGGTTGGAAAGTGCATCAGCTCATCTTTAAGGATGTGAGACTCAAATAATTTGAGCTTCACTACAAATGCTTTGAGTGAGTCGTACATGTTGGTTATTAATTGATTTTTGCCTTGCATTTTCAAATTTAGATCGTTTAAATGTCCTGTTATGTCTGAAAGAAATGCGAGATCCTGCTGCCAAGATTGG
>2315736
CACCGTTCCAGAATCGTCGAAGTCCGCCTGATCGATTCCAGCCCTCTCGACCAATCCAGATGGAATCGAACGGCACGGGGCGAGCACATCCGGCCTACTGCAACGTGACAGTCCTGCAAGAGAAGAACGTTAGTGACCCGACGCCACAGATCGACATACCTGTGTCGATGCCAGCCTGCGTCGTCTGCGGTGAGAGCTGCGGATCGCTGTCACAGTGCGAGAAGTTCATGGGAACTACCGTAGCTGCAAGGAGAGCATTTGTGAACGAGCGAAGGATGTGCAGGAAATGCCTCGGTTACCACGC
>2646824
CAAATGTAGGAGCTGATTTAAAATATAATATTTATTGCGGATACACATTGAAAGGGATTAATAATTGATGCAGAAAATAAAATTTATGTACTAAAGTATAATTTCGTTATATTTCTATTTGTGAGTTTTCAAATATTTTCATTTCATGAACACCGTA
>4222593
GCTGGGCGGACATGATGTATTTTGTTATCTTAAACACACTTTTTGGCACACAAAACTAGGGAATTGTTCTGGAACAATGCGGTCGGTATGATTGTTTGACATTTGCCGTCTCGATAATTGCCTACTTGATTGTAAATTATTCCAATGGTATCTGCGCTTGTTCAATTACAGAAGTGTGCCATCAATTTCAAAAC
>1916223
TACAGATGTGCTTTAATAGATTTAATGTGTTAGGAAGTGAAAATTTTAACACATAGCAATTGGAACATGTTTTATTTTTGCAATCACAACCATTTTTACCATCAAATTCAACAAATTTACAAAAAATGCATATTTTTGTGACGACTTCGTTGTATTTATAATGGTGATATGGTTCCGAAAGTAATCGTATTGTGTTATTATAGTGTTGGTAAACAAAGATAACTCAAAAACTCTGTATAATATATATGGCACTTAGTTTTGAAGCTTTTTCCATATAAATAGCTACAATCACATTCTTAATACTGATTTTTTACATAATTTGACCGTGAAAAATTTATAAATTTGAGTGATGAAAATATTGATTAAAAAAGTGTAAAGCGATTGTAGACTCAGTTGGAGAAGCGAATTTCGGCCTTTTTTGGTAGATTACTTAAAGGAAACTCATTTCTGTTGCTTATTTTTGAGAAAACAATGCGAAATGTTAACAATATCTCGAAATAAATCTACAATGACCTGTTTTTTATCAATGTTATAACTA
>273264
GTATATATACAATTTCAGTACCGGTAGGCTAAATGTATCAATAGTTGTGCAATTTGTAGGGGTACAGATGTGCTTTAATAGATTTAATGTGTTAGGAAGTGAAAATTTTAACACATAGCAATTGGAACATGTTTTATTTTTGCAATCACAACCATTTTTACCATCAAATTCAACAAATTTACAAAAAATGCATATTTTTGTGACGACTTCGTTGTATTTATAATGGTGATATGGTTCCGAAAGTAATCGTATTGTGTTATTATAGTGTTGGTAAACAAAGATAACTCAAAAACTCTGTATAATATATATGGCACTTAGTTTTGAAGCTTTTTCCATATAAATAGCTACAATCACATTCTTAATACTGATTTTTTACATAATTTGACCGTGAAAAATTTATAAATTTGAGTGATGAAAATATTGATTAAAAAAGTGTAAAGCGATTGTAGACTCAGTTGGAGAAGCGAATTTCGGCCTTTTTTGGTAGATTACTTAAAGGAAACTCATTTCTGTTGCTTATTTTTGAGAAAACAATGCGAAATGTTAAC
>3912212
ACGCAAGCGGCTGATCGAATCAATAATAAAGACACGCGAATCACTGAAGCGGCTGGATGAGCTCGAGTCTGAAATCAAAAACCAAGTCATGCAAACCCAACGAAAGTACGAGAATCTGCGGAACCATCGACGCAGTCTTCAAGAAAACATGCGCCAAACGGTGAGCTCCGGTGGAGGCGAGAGGAGTAACGCTCCAGTTAGCTCCGTGTGCTCCCAGACATTGGGAACGATTTCGCAGCGAAGGATGTCCACGCTACCTCCGTCGGTCTGTCCGCCGAACGTGAACTCTCGCCCACCTGAGCGAAGATATTCGGTCGATTTCTTTCAATTTGGTAAACAGTGTGAAGATGTCGCAGGC
>1336084
CCGTCGGTCTGTCCGCCGAACGTGAACTCTCGCCCACCTGAGCGAAGATATTCGGTCGATTTCTTTCAATTTGGTAAACAGTGTGAAGATGTCGCAGGCAAAGTCGGCGAACAGTAGTACGTTTAATTACATGGCAAACATGGCAAGAGTGTCGCAGGCAATTTTGGCAAACAATTCGTTTAATTTAGCAACCATTACAAAGATGTCGCAGGCAAGCTCACCGAACGATTCTGGCATCAGTATGAAAC
>2836788
GTCGGGGTGTTGAACCACAGGATGTTGACCCCGCGAACGGCCATCCTTGTCGCGAATGGGCCGGCGCATGGAATTCTCCATGTCGCGGACCCACTCTTGAAATTCTTTCTCTTTTCGTCCCAAAGTGTTCGGGGGCTGCGCGATGGCGGTCTCGGCAGTTTGCGCTTCCGCAATATCGAGCTTTAGCAGCTCGCGTTCAAGCACAATACGCCGTCTGTGCCGCTCCTCACTTTCCCATCGTGCACTTTCAGACGCTGACAGCGTCT
>129592
AAGAACGTTAGTGACCCGACGCCACAGATCGACATACCTGTGTCGATGCCAGCCTGCGTCGTCTGCGGTGAGAGCTGCGGATCGCTGTCACAGTGCGAGAAGTTCATGGGAACTACCGTAGCTGCAAGGAGAGCATTTGTGAACGAGCGAAGGATGTGCAGGAAATGCCTCGGTTACCACGCTGGCAAATGCCGTGCTCCACCGTGTGGAGTAGATGGATGCGGCGTTCAACATCACGA
>3715825
ATTGCCCCCACCGCGTAAAACGGCCGCGTGCCGTAAAATGTCAATAATCCGCATTAACAACGAACGACGATGTCGCCGTAGCTGGGGATGTACAGCGAGAGCGGCCATTATCGGGCCGTGTTTTAATCGAGGCTCAGGGTGTGCGTGAAATAGCGAGAAGCGAGACGGCCGCCGGTAATGAGGAGATGTGTGCAAGGGGCGTGTTATACAATAATAATCATAATATTTAAAGTGGCAAGATTGGGAAGAAGATGGCAAAAGGGCTGTTCCGTTGACTTCGTCGAGTCTCTTGCTAAATTGAAAATAATGGCTTTGGCGTTTACTGTATTGCATTATTTTCATTAAGTTTTG
>1698977
CGAGTCTCTTGCTAAATTGAAAATAATGGCTTTGGCGTTTACTGTATTGCATTATTTTCATTAAGTTTTGAACGGTTAACGGCCGTTTTGAAATTGATGGCACACTTCTGTAATTGAACAAGCGCAGATACCATTGGAATAATTTACAATCAAGTAGGCAATTATCGAGACGGCAAATGTCAAACAATCATACCGACCGCATTGTTCCAGAACAATTCCCTAGT
>992098
ATTATTGATTCGATCAGCCGCTTGCGTTGCTTGTGTTGGAAGAGCAACGTTTGGTAGGACATCTGATACAGCTTGACCGGAAACGAGTGGTACAGCATCTTTTCCTTCCCGCCCATTGAACTGCCCAGCTCGGTAAAGTGCCGCAGAGAGTTGTTGCATACGGGACAGGTAGTGCCACGGTTTGTTTTCCCCATACACGTGCGGCACAGCACGTCCAGGCAGGATAGATGGTAGAACTTGGTGTCTTTATTCACCATCTGAGCGTTGCACAGGTTGCAGTGAATCCATTGCTGGGCGGACATGA
>2602701
ATGCTTTTGCCAACACAGCCGCTACATGGTGAAAAAAGTGGGTCTGGATGTAATTTTTCATAAATTTCCAACAGACCCAACGCTGTTACGCAAATGGTTAGAATTTTATCAACGAGAGGAAGCTTGGGTGCCATCGATAAGCAGCATTTTATGTTCAGCACATTTCAACAAAACTGACTACCAGTTAATCAATTCGCCTTCGAAGGCTTATAGAAAAATTTTAAAATAGCTTAAGCCGTCTGGTAAGTTGTCATGTAATGTCCCACACTAATCTATACTAATATAAGCATACATTTGATAAAGTTACTAAATTTGAAGGGTTCATACATGTAGCTGCTGTTTCTCCGACGTTTCGCCCAACGTCGATGTTTAACTCCGAATCGAGTTCATGTTTTCCTTCGTAGACCATAAGGTTACTCCGTCTTTTAAGTATAGAACGAGTTATT
>1406614
GGTAAAGAAAAACAGTGTGCAGCAAGAGCCAAGGTTGGAAGGAGGTGTGCGCAAGTGTTACAGTTGCGGCAAGCCGGGGCATCGGGCTCAAGATTGTTCCACGAAAAAACGATCAGCAGCTGACACGCACGCTTTTGTCCGTAATACAAACGAACGTACTCCGGTGAAGTGTTTTAGATGTGGTGGTGAGGGGCATTTCGCCAAAAATTGTGACAAAAACAGTTATAGTGTGATGGGTGGTCAAGCTATTGTAGCAGGTAGAGAGCTGCCAACAAAGAAAGTGAATATTTACGGAAAAGAATACACGGCTCTGATCGATACCGGGAGTGAAGTATCGCTCATGGGTTGGGAAGTGTTTTCTGAACTTCCACCGCGGTGCAAAGTGTGGAACCAGTCAAACCAAATTTTAAGGGGACT

Autosomal homolog of sYG1
>AsA-bbx 
TACTCGATAAAGCTGGACATAGTATACGGTTAATTCTAAGTTCGCCAGGAAATTATTTGTGCTGAGGATAGCCCTGGTGTTTGGGAACTCTTTTCGACAGTATCCCTGCTCTGACACTAGATCTTGAGATGTTTAAGTTTATAAAGGACCTCCACGTGCTAGCTCCTGTATTGAGATGACGAAGAGCATAAACCCTTCGAGTGTTATGGGAAGACCACCTAATCGTGGCAATATCCCTAAGAACTGGCGGTTGGCTGAGTTTCTCTGGTCCAAGAACAACATCTAAAGGATGTCAAAACCAAGGAAAGTTCAGAGATGGAGGTGATTATCTCCACAAAAAACATTAAGGGACAGCTTGAACGTGTGGGATGCAGTTGTAGTTGTTTGATGTTAAACTACTTCCTAGTGACAAAAGGTAAAGACATTCGACAATGGTAGCATTCTAATCCAAATTTGTTTTTTCCTGTTATTTATTTCAGAACGCTAAACACACACACCACACACAAAAAGCCCCTTTATGTAAACATATAAAACTGAAAACAATAATCAGAACAATCACGAAAGTGCCGCTTTTATTAAGAGAACAAACAAATCGTCTACAGCACCATGCTACAAAACAGTGCCTACGGGACACCGTTGCTGGACGGCAAACCGGTGCTGCCTGAGATTAACTCCCATCATCAAACAGTGGACAAACTGGACACCGTCGCAGAACCTCAACAGCTCACGATCTGCAACAACAATAATGCGAACATTGCCAATCGCAACAGCACCAGTATCGTCGCACCTCCAAGATATGCCGTCGAGACACCAGCTCCAACCGTCGAACGCGATGGCTGGTATGGCCGTCTGTTGGACCACACAAACTACACACGGCACACGCCGGAACCAGCAGCGCACGATGTTCAACCATTAAAGACCGAGGACAACACATCACAGCGCAACGACGAAATTACTCCGAATGCTGCCGATGGTGAGGAGCTGCTTATTGGCACGTGCCAGCAGCACATGGTGCCACACGCCCAAACGCCGGCCGAGGAAGTCACACAACCGCAAGACAACATCGCGGCTGCTGTGGCGTGCAGTCCGAAGAAGAAGGCAGGACAGCGGCGGCCAATGAATGCGTTCCTCCTTTTTTGTAAACGGCATCGGTCAGTGTTGAAGGAACACTATCCGGAGGAAAACAGGTGCGTGTGACTGTGTGTCTGTGTCTGCATCTGACCTAATCCTTGGTTATCTACTCCTCATCCCAGGGCAATCACAAAAAAGCTTGGCAAATGGTGGAAAAATGCAACAGCGGAACAGAAAAAACCCTACCAGCTGCTGGCGGAAAAGGTATCCCGGCACATTCCATTCCGTTCAGGTGGGAACTCAGCTAACACTGCCGTTTCTGTTGTTTCAGAACAAAACTAAGTTTTTGGACGTAAATCCCGGTTTCCGGTGGTGCAAAAGTTCCACCATGGCGTCGTGTGACAAAAACGTTGATGGCGAACCAGTTTTGAGCGAAGGAAAGACTGAGCCAATGGAGACCGAACCGGAGGCAACGATATCGCCTGCTCATTTGGAGGCGGCCCAAGCTTTGGTGAGCTTGCGTGGAAGCGTCGAGGATCGCCGTCCGCTCACTACGTTCAAGCTGGCGGATGATTCGGACATGGGAAGCTTAAACAAACTGTGCGTCGAAACGCGACAGTGCGGTGATAGAGCAGGTAAGTGTTGGCAGACTGAAGAATTAGGAGGAAGATGGAACAGCAGCATAAGCCTTCCTTCCTTTCGCCATTAGATGCGGGACAGCCTTGGAAGCCACGATACAACCGAGTTGCCGAATCAGATCAATGTTCCACTGGTGTTGGTAATGTCCCGGATCAGGTTAATGATGGTACCGAAAGCACAACTCGTGCTGCTAGGTCTTGTAAGGCCAAGTGGTACTATGACTTTATGAGTCATATGTACCCGAGCATGCAGACCAAACGTGCCACTAGCTCGAAGAAAACGCAGAAGGCGCACAATGATCGTACCAGTCGGGATCGCGAGTCAAATACGGGATGTCTAGTGGAACCCACAGATGTAGAGGCATTGATCGGAAACCTGGACCGGGAACTAGACAAAGAGCTTATGAGCATACCCGCGCTTAGCATCGATCTTTTCCGTGCCATTCAGAACAACGAAAAAAGGCGCAAAAAATGTCAAAGTAATTATGTGATCCTTACGTTTAACAGTGACTAACATATCTTCCCTACCATCTAGAGTCTGGCTCCAAAGCTTCACTAAAGATTTGCAACCTGCCATCGCCTCCGGTAGCCGCGATATGTACAACGATCAATACAAACGACAATACAATGTCTACGCCGGAAAACCGGATTTCTGTGGTGCCATCGACCGTGCAACCGGTACCACCACCATCCACCAAACCCGTCGGTTGTCGGAAGCGGAAGCCACCGCGAGAAAGCATAACCCGGTATGTCCTACCCACGACTGACCAAAGATAGAGGTACCTGCCCAATTCGTTTGGTGAAGATCTTGATCTCCGATCTCCCTTTCCGGATCTCGGCTAGGACGGAAAACATGGCTTACGTTGTTTGTTTTTTTTTTCCTGTAAGACTAAGCATACTAGTTAAGCACAAAAGTATTGCGGTAAGAGCTACAATGGAATGCCTGTTAACTTTGCTACCTGGACAAATATGGTGGGCATCGTTTTGTTCCGGTTTTGATCATGGATTGTTTTCTCGGATTGTTATAAGGTCCGCGCCCAGTCCTTAAAATCCACCGGTAATTTAGTTCGGGAACAAAACGATATCCTTATTTGCTTACTCAGTTAGGACTTAGGGCTTTAGAAACCTTAGATTAAGGGACGCAATAAGAGATAGACTAAGACGCGTAAAGGAAAAGGGGGAGATACTATTTATTTGCATTTTAGAAACGTTTAGCAAAGCTAATCATAACAACAGCAGGAAAACAGAATGCCAAAAAATGAAGATTCATGCTAGTTTGCTACACAGCGGTGCTCGAGTGGCCATAGTTGTCTGACCGAAAAAAGGTTGGAACCAGACCCTAGTCGTCCCTAGATGGAAGCAGTTGCAGCTTATCATCACGCTGTTCCATCACGTGGTCGTCGTGACCGGCTCTGAGACGCTATATCCTGGCATCCAATATAGTGGAACCAAAATGGAGAGGTAGTGAAAAAGATTACCATGGCAACGCATAGAATGTGACAGAGAGGGCTAGAGTGAAGCGAAATCTTTCCGATATTTCAGCTCGAGGAGGCGAAATCTTTTTGACGTATTTCTTTATATGAAATTAAAAACTAACATTAAATCTCCTCCAGCTCTAATCCAATAGCAGGCCTGTGTTTTGGTATTATGAACAACACAGCCAGAGCTGAACATAATATGCCATGAAGAGCGAGGAAGCGAAGAGTTCGTGTCTGAAACCTTCGGATTATGCTTCCAATCAAAGCAAATTTTAACTTCGATTTTACTCCTTCTCGAAGCGTTTTCGAAACACAAAATCTATCGGTTTGGTTCGTCGGGTGTAAGTCCTTAGTGAAGCCTTTTAGGATAAACGGAATGAAGTGGTTGTTCAAGCCAAGAAGACGATAAATTTGTACTTTAGAAGAAGTGGTCCCGGCAGAAAAGAGATAACATGACACACCAGACAGCAGATCACAATTCTTGCAGACTTTTTATACAAAGCGTGCAAAATCGTGGACCGCCATCAATTCCTATATACTAGTTGTCCCAAAAAAGTTACCAGGACAAACCCGTTTTAATTATAAA
Digital Droplet Autosomal Reference Sequence 
>autoRef ATTGGACGGCTCGATTGGACGGCTCGATTGGTTCGGCGATTAGTATTTCCCTAGAACAGCTGCTCGATCAGATCCCGATAGTACTGCACTTGCTTGTGTTCCAGCGTACGGCGATTTAGCGAAAACATTACGGGGCAGTCCAAAGAGCTGCAGGCCGTTTCAAACGTGCGCTGGCAGCACGATCGACACATCTGCGTAGCAAAGGAGAGAAACATCAACAATGCATGAAAATGATCGTCTAAACAATCCTCCCAAACTGACCTTTTCGGTGAGCTCCAGTTTCCGTTCCAGCTTGTTTACTTTGTTCATCACATGCACCAGCGCTCGCTGGGGCTGCTGGCGACAGTCCTTACACACGCCGTGGTGCGTCTGTTTTCCACAGTCCACGACGCAGTTTGTGGTCGAAAAGTACTGCGAGATTGTAACTTTTTTATGCATCTGTTGATCGGTCGTCGTTGTCGGCAGCTTATCGCCCGGTGCAACACCACCACCGGTATTGTGTAACATAAGGGTCTTGCGGGGCAGCTCGTTGTACCACTGGTTAACATCCGCGCCGATTAGCAGAAGACACCGATTGAGCGGTGGAATAATAGCCTTCGTAATGTAGTAATTAGCATTAATTTTGAGACCTTCGTTCGCGAGCAGTTCGTCGGGACTTCGCACCAGACGAATGAGGGGAACAAGCGGTGGACCACTCACTATCACGTACGGTACTCGCTGTCCTTGGCGAGGTTCACGGCGCGGATCGGTTAGCTTCCACTTTCTGCAAAGGATAGGTGAGTGAAAATTTGGTGATCTATAATGATCTAACGAACCAACTACCTCATCAGCTCCAAGGCCGGTACACATGCCCCCGGTTTGTAACCGCTCTCGCCCCGAAACTCCTTCGCAAATATGAAGTCCTGCAGGTTGACGCGTCCCTCGAGAATTTTCGTAAACTGTCGACAAGTGTACTGCCGCACCTTCGACACGTCGCAAGTTTCGAACAGTATGCGCAACACCTTCTCGAGCATCTTTGCCACCACGGGACACCCATCTCGGCGGACCGTCTCGATGCCCTTCGCTTCGTACACCGGTGTCTCTTGATCTGCCGATTCGTACATGTATCCCACGTACCGTTTCTTCGTCTGTGGATGGAGGACACCAATTGCTATTTATCAATCCGAAGCTCCAGCGACAACAAAACTCGAGATACGACACTCCACGTGTGGATAAGAAGGCGCACGATGAACACTCTGCGCAATGCCAGCGCCAGCTATAAATACGGCGAGAAGTTTTGATTTTGCGAACGGTTGCACCGCACAGTATGAGGCGATTACTTTTTATTATCATCCCGGCCATCGTCACAATCGGACACTCGATCCGACCGCCCATTATCGATGGGAGGGAAGCGGATCTACACGAGTTCCCGTACCAGGTGTCGTTACAGTGGAACTTTAACAATGGTTCACGCCCAACGCATTTCTGTTCCGGATCGATCCTCAACCGGGACTGGATTCTAACGGCAGCGCACTGCATGGAAAATCTCTCGGGCAACGGTTGGTACGAGATCGTCGCAGGTGTGAACAACATTGCCCACGAAGAACCCGGAGCACAGCGACGAAATGTGTCGCGGTTCGTCAAGCATCCGTTGTTCAATGAACTCACCATCAAGCATGATATCGCTGTGGTAAGCGGAATTGGAAGTAAATGAGCAAATGGTGATCTTTCTGAACAGCAATGCTCTTGTTTCAGATTCTGCTCTCGGAACCGTTGCACCTGAACGGCAACATTAAAACAATGAGACTGGCGACGGGTAGCACAGTTGTCCTGCAGACGCACGCAAAGTTTGCTGGGTGGGGCTCAATTTCCAAAACTATGGTCAACATTTTCCCCGATATGCTGATGGTGAGTTAATGGGGCCTTTTTGCAATGTGCCCG

Revised An. stephensi scaffold00149 (first 70000 bp)
>scaffold00149 (1-70,000 bp, with contig114972 added according to 454 pair-end sequencing data)
CAaGCCAAGCAaGAaCCACGGTTAGATACTtCTccTGgTTaTCcaGGAAAAAAGGCTAATCGTCTGATCGAGCTACGGCATTCCCATtGTCCACGCCGAGTTAGTGTAGTGCGAGTCCGCCGCTAAAAaCTTCTCTGGTTTtCCAGGAAAAAaGGTTAGCCGCCTGATTCAACcAACTCTGACAAGGCCAGGGCTTCGAGCGAACTtACGTTCGTGGTGTGCTGTGGCCAAAaGAACAGCTtCTAGCTGAACCCGCACCAAGCAGTGCTTCAAAAAGGTTCAGATTCAAATTCTGCGCTCGTGAAAAATAAAGTGAATTGCAGCGAGTGAAACGGTTTACAATTAATACACGTAAGAACTACAGTGCTATAAGTTCACCGATCGAGTGCCGTTGCGATCATATCAATGTGCACAAGTGTTGCGAACGCGACAGCGCTAGGGACAGAGGAAGGTAACCTTGGGCATAATCAAACCAAATCTTGATTAAACATGTTGCATGAAAGAAACAATTCTTTCGATAGAATGTCCCACGCACCGAGAAGATTTCAGCTTAGGCAGCAAATCAGCGCGGATAAGGCATAAGCAGCGCGCGACCAATGTTTACGACACAGTGTGGCGTACGCAACACCTCAAGCGCGGTGCTAGAGCGTCGAGAATGTTTACAGAACAATGCGCTCCTCAACATACGCATTCAGCGCGATTAACGTTTACATTACAGCATGTGACAAACGGCAAGtGCGTCCAGCGCGATGAAAGTTTACCTTATGTGAAACGCAAGTGTTCCTGATCAATGAACAAACATTATAGCATGGGTTTGAACTGGTGGTTTGCGACCACGATAGTGAGTTAAACTTTAGCATAATGCGGCGTTAGCATAAAGGATACGTAAACACAATCTGGGAAGGCAATAGTTAAACAAGAAATAATGATCTTTCGTCTCATTCTAAGGTACCCCAAAATTTGTATATAAGAAATCAACTTATtCAATAAAGAGGACACAATTCTTAACCGGCGAACCGAACGCGTCGTAAGAGTTTCAGGGTTCTTTCCAGGTACGAGATCCGAAATAATCCTTCCCTCCGGAGAACGGATTCGACCCCTCAGCGGCGTCTACCACTCCGACGGAAATTACTAGGAATCGTGACTGTGAGAACCCTCCGGACATCTCCCCTTGCTCCCCTCCGAAGACCGGATCCGACACCTCAGCGGTGTCTACCACTTCGTCGGAAGCTAGGAGAGAAGCCAGTGTCCAGGCGTTGGTCAGCGGAAGATTCGACCTCGTCCTCCCTACGGAATTCGGGCCGGTGctCTAGTaGTACCTACTGCTCCGTCGGAGGAATTgtAAGAATCGCGACCGCCCCTCCCATCAGGTCCAcTTTtGGAAGATCGCCCGGTAATCCGGGAATGAAGTCACTTATCTGACCTGTGCGAGGTACGTtGCATCCGTtGATtCAacGCCcgAaGAAaGGTgCGCgACTtCTTTCcGAATCggNNNNNNNNNNNNNNNNNNNNNNNNNNNNNNNNNNNNNNNNNNNNNNNNNNNNNNNNNNNNNNNNNNNNNNNNNNNNNNNNNNNNNNNNNNNNNNNNNNNNNNNNNNNNNNNNNNNNNNNNNNNNNNNNNNNNNNNNNNNNNNNNNNNNNNNNNNNNNNNNNNNNNNNNNNNNNNNNNNNNNNNNNNNNNNNNNNNNNNNNNNNNNNNNNNNNNNNNNNNNNNNNNNNNNNNNNNNNNNNNNNNNNNNNNNNNNNNNNNNNNNNNNNNNNNNNNNNNNNNNNNNNNNNNNNNNNNNNNNNNNNNNNNNNNNNNNNNNNNNNNNNNNNNNNNNNNNNNNNNNNNNNNNNNNNNNNNNNNNNNNNNNNNNNNNNNNNNNNNNNNNNNNNNNNNNNNNNNNNNNNNNNNNNNNNNNNNNNNNNNNNNNNNNNNNNNNNNNNNNNNNNNNNNNNNNNNNNNNNNNNNNNNNNNNNNNNNNNNNNNNNNNNNNNNNNNNNNNNNNNNNNNNNNNNNNNNNNNNNNNNNNNNNNNNNNNNNNNNNNNNNNNNNNNNNNNNNNNNNNNNNNNNNNNNNNNNNNNNNNNNNNNNNNNNNNNNNNNNNNNNNNNNNNNNNNNNNNNNNNNNNNNNNNNNNNNNNNNNNNNNNNNNNNNNNNNNNNNNNNNNNNNNNNNNNNNNNNNNNNNNNNNNNNNNNNNNNNNNNNNNNNNNNNNNNNNNNNNNNNNNNNNNNNNNNNNNNNNNNNNNNNNNNNNNNNNNNNNNNNNNNNNNNNNNNNNNNNNNNNNNNNNNNNNNNNNNNNNNNNNNNNNNNNNNNNNNNNNNNNNNNNNNNNNNNNNNNNNNNNNNNNNNNNNNNNNNNNNNNNNNNNNNNNNNNNNNNNNNNNNNNNNNNNNNNNNNNNNNNNNNNNNNNNNNNNNNNNNNNNNNNNNNNNNNNNNNNNNNNNNNNNNNNNNNNNNNNNNNNNNNNNNNNNNNNNNNNNNNNNNNNNNNNNNNNNNNNNNNNNNNNNNNNNNNNNNNNNNNNNNNNNNNNNNNNNNNNNNNNNNNNNNNNNNNNNNNNNNNNNNNNNNNNNNNNNNNNNNNNNNNNNNNNNNNNNNNNNNNNNNNNNNNNNNNNNNNNNNNNNNNNNNNNNNNNNNNNNNNNNNNNNNNNNNNNNNNNNNNNNNNNNNNNNNNNNNNNNNNNNNNNNNNNNNNNNNNNNNNNNNNNNNNNNNNNNNNNNNNNNNNNNNNNNNNNNNNNNNNNNNNNNNNNNNNNNNNNNNNNNNNNNNNNNNNNNNNNNNNNNNNNNNNNNNNNNNNNNNNNNNNNNNNNNNNNNNNNNNNNNNNNNNNNNNNNNNNNNNNNNNNNNNNNNNNNNNNNNNNNNNNNNNNNNNNNNNNNNNNNNNNNNNNNNNGTGCGCCATTACTTCTTAAGCGCACCACCGGGAGACGTTTTCAATGCACCGAGCTTGGATGACTGCTTTCCCGCCTGGAGTGTGGTCCGCTTCGGCGGTGGAATACGACTCGGTGGTGTGTTAGTTTtCTCACCCTTCGGTAGTGGGATTTTCGACACCGGTTTACCATCCGGCTGCGGATCGGCAGTCCCGCCAGCCGGTATAACCTTCGGCACGTGCACCGACAGTGTCGGTTTGTCCAGCACGAACGTATCCTGGCGTGCTATACCGATCCCGGCGGCTGCCACTGGCACCGCTGGTGGTTTGAGCTTCTGCTTGCTGCCGGGTGGCGTCACGTCCGGTTGAAGCTTTTTCGTCGCCGAACGTTGAGCGTACGGTATTGTGGCGTGTGGTTTCGCAACCGGACGATGGATGGGACTGCCGATGGAAGGTTTTGCCGGTGTTCTGCCGGTAGTAATGGCGCCACCCTTTGGCATtACCGGTTGCCGAACGCGGGAAACCTTCGTAACGCGTTCCACTACCGGTTTGGCGATTTTGGTCTGTTGCTCTTTCTTCACACTTTTCACATCTTgACTTTTTATGGGgTTAACCTAAAAATAAAAAaTAAATTAATAAaTTAATAAATACAATCAGATAAATACTTTCGCGTGCGTGTGTGTGGGTGTAGTTTCTATAGAGTGAGTCTTGATTTTTAGAAGATTTCCCTGGTctttAACAATCTTTTTTAGCCAGAAAAGCTGTGTCCTTAAGATTCGAAAGAAATTATAGTATCGAAAAAaGCcAAAAGTacGTATTaCAGTAACATTAAGGAAAATAGGTTTAAAACACATGTAAGTCAAAGGTTTCTAAaTTGAAAacAAactAATTAtAAGTGTGTAAAAATTACACAAAAGCCTGACTTtcAATCAGGTAGATAACCCTACTAATTTCGCATAAGTTCCTGAAATCTTTCGNNNNNNNNNNNNNNNNNNNNNNNNNNNNNNNNNNNNNNNNNNNNNNNNNNNNNNNNNNNNNNNNNNNNNNNNNNNNNNNNNNNNNNNNNNNNNNNNNNNNNNNNNNNNNNNNNNNNNNNNNNNNNNNNNNNNNNNNNNNNNNNNNNNNNNNNNNNNNNNNNNNNNNNNNNNNNNNNNNNNNNNNNNNNNNNNNNNNNNNNNNNNNNNNNNNNNNNNNNNNNNNNNNNNNNNNNNNNNNNNNNNNNNNNNNNNNNNNNNNNNNNNNNNNNNNNNNNNNNNNNNNNNNNNNNNNNNNNNNNNNNNNNNNNNNNNNNNNNNNNNNNNNNNNNNNNNNNNNNNNNNNNNNNNNNNNNNNNNNNNNNNNNNNNNNNNNNNNNNNNNNNNNNNNNNNNNNNNNNNNNNNNNNNNNNNNNNNNNNNNNNNNNNNNNNNNNNNNNNNNNNNNNNNNNNNNNNNNNNNNNNNNNNNNNNNNNNNNNNNNNNNNNNNNNNNNNNNNNNNNNNNNNNNNNNNNNNNNNNNNNNNNNNNNNNNNNNNNNNNNNNNNNNNNNNNNNNNNNNNNNNNNNNNNNNNNNNNNNNNNNNNNNNNNNNNNNNNNNNNNNNNNNNNNNNNNNNNNNNNNNNNNNNNNNNNNNNNNNNNNNNNNNNNNNNNNNNNNNNNNNNNNNNNNNNNNNNNNNNNNNNNNNNNNNNNNNNNNNNNNNNNNNNNNNNNNNNNNNNNNNNNNNNNNNNNNNNNNNNNNNNNNNNNNNNNNNNNNNNNNNNNNNNNNNNNNNNNNNNNNNNNNNNNNNNNNNNNNNNNNNNNNNNNNNNNNNNNNNNNNNNNNNNNNNNNNNNNNNNNNNNNNNNNNNNNNNNNNNNNNNNNNNNNNNNNNNNNNNNNNNNNNNNNNNNNNNNNNNNNNNNNNNNNNNNNNNNNNNNNNNNNNNNNNNNNNNNNNNNNNNNNNNNNNNNNNNNNNNNNNNNNNNNNNNNNNNNNNNNNNNNNNNNNNNNNNNNNNNNNNNNNNNNNNNNNNNNNNNNNNNNNNNNNNNNNNNNNNNNNNNNNNNNNNNNNNNNNNNNNNNNNNNNNNNNNNNNNNNNNNNNNNNNNNNNNNNNNNNNNNNNNNNNNNNNNNNNNNNNNNNNNNNNNNNNNNNNNNNNNNNNNNNNNNNNNNNNNNNNNNNNNNNNNNNNNNNNNNNNNNNNNNNNNNNNNNNNNNNNNNNNNNNNNNNNNNNNNNNNNNNNNNNNNNNNNNNNNNNNNNNNNNNNNNNNNNNNNNNNNNNNNNNNNNNNNNNNNNNNNNNNNNNNNNNNNNNNNNNNNNNNNNNNNNNNNNNNNNNNNNNNNNNNNNNNNNNNNNNNNNNNNNNNNNNNNNNNNNNNNNNNNNNNNNNNNNNNNNNNNNNNNNNNNNNNNNNNNNNNNNNNNNNNNNNNNNNNNNNNNNNNNNNNNNNNNNNNNNNNNNNNNNNNNNNNNNNNNNNNNNNNNNNNNNNNNNNNNNNNNNNNNNNNNNNNNNNNNNNNNNNNNNNNNNNNNNNNNNNNNNNNNNNNNNNNNNNNNNNNNNNNNNNNNNNNNNNNNNNNNNNNNNNNNNNNNNNNNNNNNNNNNNNNNNNNNNNNNNNNNNNNNNNNNNNNNNNNNNNNNNNNNNNNNNNNNNNNNNNNNNNNNNNNNNNNNNNNNNNNNNNNNNNNNNNNNNNNNNNNNNNNNNNNNNNNNNNNNNNNNNNNNNNNNNNNNNNNNNNNNNNNNNNNNNNNNNNNNNNNNNNNNNNNNNNNNNNNNNNNNNNNNNNNNNNNNNNNNNNNNNNNNNNNNNNNNNNNNNNNNNNNNNNNNNNNNNNNNNNNNNNNNNNNNNNNNNNNNNNNNNNNNNNNNNNNNNNNNNNNNNNNNNNNNNNNNNNNNNNNNNNNNNNNNNNNNNNNNNNNNNNNNNNNNNNNNNNNNNNNNNNNNNNNNNNNNNNNNNNNNNNNNNNNNNNNNNNNNNNNNNNNNNNNNNNNNNNNNNNNNNNNNNNNNNNNNNNNNNNNNNNNNNNNNNNNNNNNNNNNNNNNNNNNNNNNNNNNNNNNNNNNNNNNNNNNNNNNNNNNNNNNNNNNNNNNNNNNNNNNNNNNNNNNNNNNNNNNNNNNNNNNNNNNNNNNNNNNNNNNNNNNNNNNNNNNNNNNNNNNNNNNNNNNNNNNNNNNNNNNNNNNNNNNNNNNNNNNNNNNNNNNNNNNNNNNNNNNNNNNNNNNNNNNNNNNNNNNNNNNNNNNNNNNNNNNNNNNNNNNNNNNNNNNNNNNNNNNNNNNNNNNNNNNNNNNNNNNNNNNNNNNNNNNNNNNNNNNNNNNNNNNNNNNNNNNNNNNNNNNNNNNNNNNNNNNNNNNNNNNNNNNNNNNNNNNNNNNNNNNNNNNNNNNNNNNNNNNNNNNNNNNNNNNNNNNNNNNNNNNNNNNNNNNNNNNNNNNNNNNNNNNNNNNNNNNNNNNNNNNNNNNNNNNNNNNNNNNNNNNNNNNNNNNNNNNNNNNNNNNNNNNNNNNNNNNNNNNNNNNNNNNNNNNNNNNNNNNNNNNNNNNNNNNNNNNNNNNNNNNNNNNNNNNNNNNNNNNNNNNNNNNNNNNNNNNNNNNNNNNNNNNNNNNNNNNNNNNNNNNNNNNNNNNTTTGGAATGCCGGCCAAGCTTACCAagCTTGTacGAaTGACAATGGCCAACATCACATGCcAGGTGAAGGTGGAtGGAAAaCTCTCAGGgCTCTTTGCTACCaCCAAGGGCTTGCGCGAGGGAGATGGGCTTGCGCGAGGGAGATGGGCTTGCCTGCCTTCACTTCAGTCTGGCGCTAGAGAGAGCAATCGGAGGTGGAAGCTTCGGGAACCATCTTGTATAAGTCAGTCCtGATCCTCCGACAACAACATTGATATTGAGTTACGCGCACGGGTGCTGGCTGCCAACCGGTCATaCTACAGCCTGAAGAAACTTCTCCACTCTAAATACCTGTTGCGACgaaaGAAGCTGGGACTGcACGAGCATTTATAGTCcCAGTACTCACATACGACTCTGAGATATGGACTCTGTCCAAAACTGACGAAACCCTCTGAGCCGCGTTCGAGAGGAAGATGCTATACGAGCTGTACGATGATCTCACCATCGGGGAGCGGATCAGACTCGCCAGGCTGCGGTGGGCTGGTCATGCCATGAGAATGACACTTGACGATCcAACCCGTAAAGTGCTTTTAGGATTgTTGCCCtAAGCCGAGTAAGTAAGTAaGTAGTAAATAACAAGCTAAAaCTAGCATTTACACAATCGAAATTGATGGCAGAACCTGTGCAGGGATaCTAGAACCTGGAAATTCTCCTTTTGCAGATATTCGAACAACATGATAAATCGAATCATACTGGTAAAGCTCCAGAGACAGATATACAGATATTACAGGGTGTTAGCGTTTATATAAAGTGTAACAATtCAGCCGGCGTTGGTAGCACTAGCATGCCATTTACCTTGGACTCATCCGCcTCTTtGTTGATGGAAGATTCACGCTGtAACTTGCGCGTCCTCGGTGAGCCGGGATTGGATACGACGCGCACAGGCTTTATTACCCGACTCGTTGCCACCGTCGTCGTtGTCGTTGCCGTCGCCGTTGCCGTCaCCACCGTGGTCATTGTCGTGGTTGTCGTGGTCGTCACCACCGGCGTCGTCTGCTCTTCTATAGGCGCAAGCGAGgTGCAATCGATTGAaTTAAGCACGACCGGGATGTGCTGCACAAACGGATCGACATTtGGTTCaGAATGGATGGtGGTGCTTCGCTCTCCAGATTGCCAAACGgcATCGACATTTGGTGCAGAATGGATGGTGGTTCTTCGCTCTCCAGATTGCCTTCgTCGTCCACAATCAATCCCACCCGCGGATCACCGTGCGGACGAtCGTTCAGCGCCAAGGCAACCGTTCCACCcGGCCCCGTTGTtACCTTTTCGCCTAtCTTGAACTGTACGCCGgTCACGATCGAACTGCCTTCCTCCGGGTTAGTACGCACGTGCCGTtCTTCCaCCTGGGACACCAGCTCCTGCGTtaGCCGTTCGACCGACTGAAGCATTCgTtCGGGgTTTTtGTGTTTCGCGTAcGTACCCCcATCGATAGTCTCGCTCACGGCCGGTTGCTCCATCATCAGCTCGTCAGACCCAGTCTGGGCTGTGCGAGCGGAAGACATGTTCGCCGCTCTCACCACTGCTCGCTCGTGGACCGCCCGGTGtgTGGCGTGTCCGGCGGTGCTGCTGTTGCTGGTGACGACCGTGCTCGACACCGATGACGGTGGCAGGCTGAAGTACATTGTTGTGCTGTCGGTGCTGTCGGATGTATCGGtCGGTTGGGgCGAATTCGCTCCCGGTGCCCGGTGCCGGCCACCGATGGCCGACCGGGCCGATGGTAAACAGTTTTGCGTTTTGCTTCCTACGCCTTGCGACACTTCGAAGGCACCGACACCCTTCGACATCGCAGGCGTAGTTTGCACGTTTTTTGAATGGGACGACGTTTGCTTCGGGaTGATGGTCGGGTTGGAGGTGCGCTGCACTCCAGCGATCGTGAGCGGCAACAGTTGTTCTTCGCTGTCGTGCTGTGAGGAAGAGGTATCGCCTCTCATCCCAACCGGACGCATTCCTTTTtGGATGCATTCGACCAGCAGCTGATAGTCTTCCTCCTGTTCCGAATCATCGTTATCCTCCGGAAGACTGTCGTTGTTGGTGGTGGTTAACGGTTGTGACAAATGGGGCGGTGACATCCAACCGTGGTTCATCGGACGATGGTTCGATGTAGCTCCTTCGTCACGGTGCCCGAACGAACTATTCTGCTGCAGCAATTCCTTCGTATCATCGTCCGtAATATCGCCTAAAACAGCAAACAATTCCGCGGCAAAGTGGCATTAGTGAAGGATGGACCGTAATAGGATTAACATTTTTTACATGTGATCGATGACAGTATCGATAGTGACACATTACTACATTAGATTTTCATTATTGAAATAGTAACTTTGAGATTCAATTATCTCTAACCTCAACCACTACCAATTTAACCAGATTTTTTATAATCATCATAGGCTTTGTCAACTTCATACATGAAATTAAAGTAGACGAAAAAGATCCAGGGTGCTTTTCTTCCTTTAAAATTATTAACCAGAAAGCTGACCTTCTATCTGTCTGTCTAGAGAACACTATCCGAGACTCAGTCATGAAGAATGTCTTCTATAAATAAATCCTGAACCTTCTTCTTCCTTGGCACCACTAcAACCTCCAAAGGTCTCAATCTGCCTGTTGCGCCTATGAGTAGGCAATCCGATTAACATGAATTTAATGTAAATATATTTGTATAGTTCAGGTTTAGGATAGGCATTAGTATTAGTGTAATATTGAGACTAAAATAGGTGAACATACATTTGTAATTTTAATCTTAAGGTAAACCCcAAGCGAGTCACAGCAACGATCCGACAGAAACCAGTAGAGCTATCGAACACTGCCATTCCTGGCTTTCTGTGACTTGGTTTTACCCGTAGCAAAGTAGTCAGCACTGTGTACGGGGAGAAGGTCTATATAGGATTTGAACCTCGGTCCTGCCGTGTGAAGACCGTCTCCATTaCCACCTTGGTTAGTGCCTAGCTAATATCTAATTTTAGCAGAATTAAAAGACTTTtAGACTTCCTCTTTGAaATCTTCAGGAAGTCTTATCTAGCTATTACTTGATATTTtCGATTTTACCGCCCcTTCTACATCAGCAAAAACGGCAACCGACCaGAAAAAAaGGCTACAGTTTGCGCCCATCGCGGTGCGTTATAACAAGAATTGGACTAATCTTACCACGACCATGCTGCACcTTCCCAGTGATACCGGCTGCAATCGCTTCATCCAGCAGATGATCATCCGTTTCGGATTCGACCGACGGCGAGCTGACCACCACCATCTCCCGCTTCTTCGGAAAGCCATCCTTAACCAGCGAATCAATCAACTCTCGGTCCATACTGGTGTGCAAATAGAAAAGAGAAGATAAATCGATATAGTATATGAATAAACGTTGGCTTTCGCTTTGCAATCGAACCTTTCCAGCGACTTATCCCGCATCGTATCGGACGCCATCGTCAGCtCCGACAGGGCCGACACTGTGGAGAAATTGCACGGACTGTCCTCGATGTGGAACGGGTTCAGCTCATCGATGGCCGGCGCCATCGACTCGTTCGTCCGCATCATCTTGAACGGATTCTCCTTGATCACCGGGCCACCACCTCTCGGTCCCATCAGCGGGTGGGATTGTTtCGGTTTTGGCATACCGCTCAGTATGCATTCCTCCAGCAGCCGATCATTATTGTCCGACAGgTTGGAGCTGTCGTCCGAATCGTGCCCATCATCGTTCGTCGTCGTCGCCGCCGCATTATCGTACCGTAGCGGTGGGAATGGTGGGCCTTTCTTCTGCTTAGCCACACTGCGCGCAACGACACTGTTCATGCCAATGCTGATaCAAGAAGCCAaCAGCTCATCATCCTCACCACCACCtGCATCCGAATCCACGTCGGATGCGTGTCCCTCGTCCGTGGTGATGGTGGCATTAGTCGTGCcACCGCTCATCATACCAATCAGCACGACATCGGCCGGATTCGGCAGTACCGGTGGTAGGgACGgTAGGGAACTGCACTCCTTCGCCAACCGTCCCTCTGCCAACAGTCCTTCCTTCCcATCCATCTCACCCTGCTTAATCTCAtCCTTTtCCTCCAGaCtAAGGTTGCTCAGGCTGGTGGCACaCGAAAACTGcGCCGGCGTGTGCTCCACATTAAACTTACTAACCGTGTCCGCAAACGCACCGATACCATCATCATTCCCAACGCGACgaCCATCACCACCACCGCCCTCATCACCGTCGGGCGGTAgAaTTTTCGGCAGCATCGGACGCTTCATTTGCGGGTGTGGTGAGTGCGGAATCGTTTGTGTTGGCGAGTCCGGCAACTCCGACGGTGACATAACGCCCGACGCCATCCGGCTAAACTCGCTCACAATCGagCTCTTGTCATCGGTGCACGCTGGTTCCGCACTCGACAGCGAACCCATCGAGCTGgTGCGGGAAAACATGAGCGGTGTTTCATCCGCACCGGTGTTAAGAAACGAAACCGATTTTCCCACCGAaCCTCCGGTAATGCTGCCGTTCGGATCACCGAGTACTACGGCCGTCGACGTTAGaGATTGTTtCGTAATATGCTGCTGCTGTTGCTGCTGGTCaTGCGTGTCCTGCTGCTGCTGCTGCTGCTGCTGCTGCTGCTGTTGCTTGTCCTGCTGTTGTGTTTCGTGCTGCAGATCGATTATGCTTAAAGATGCTTCGCGGCTAAAGTCGGgCGTTCCCTCCTCACAGTAATTGAATGGTTTGTCCGGTGTGTTGCAACCCGTATCACCGTCACCAAGAATGgCCGGTCCACGGCCGATTGGGATCGGGTTCGATTTCATCACCGGTCCGCCGGCAATACcTtCCTCTCGCTCTGTTCTGACCACCGCCTCCACAGCCGTTGCAACCGTTCCGACCTCAGCCGGTTTCAACGGTGCACCAGCAACGGCCCGCAAATCACTCATCGAGGTGGCGCTGGAGATGATCTGCGGTGTACCCTCGGTGTAGTAACATTTAACGGAATCTTCCGGCATCAGCACGTTTACGGTTGGATCGTCCCGTTCTCCGCTCGCTCGTCGCCTGTACCCCTCCACCGCCTCACGCTCATCATCCTTTTCCTCGTCCTCCTCCGAATCGGACTGATTTtCGGCGTAACGCAACGAGTAATCCGTCAGCTGATCGATGTCCGTCTCCTGGTAATCGTACGAATGCTGATGAAGCCGTTCCTCCGTAAACCCGTAATTGATTGGCGTTTCCGGTTCTGGGTCCGGGTCcGGAGaTGATCCAACGTCGCGCCCAATCCCACCCACATCCCCACcATCCGTCGTCTCGCTTTGCTTGCGATAAAACGCACAGCCCAGCTCTTGCTCCATCGCACGCTGCTTGCGTACATTCAGTCCAGGTTTCGCCTGCATCAGTCCAGACTCGGCTCCTTTCCCGCTCCACGCCACACcACCATCCGTCTCGTGCAGATTGCTAACGGGTACCGCCACCTGTGCCGCACGCTGCACCGGCTGCTGCTGCTGCTGCTGAAGATTCTTCAACGCCAACCTCGACCCATTCGAGATGATATTATGCTTGCTGTAGATGAGCGAACGCAGCATCGGtATCGCACCGTGCTCACGCAAAAatCGCTGATCCTGCTCGTTTTCGCTCGACAAATTGCCCAGCGTACCGCAAGCATTGCTTACCACCGTCAGGCTGGGCGATTTAAGCTGATCGAGCAACAGCTTCAAACACTGCTTCTCGCGCAGTACGCGCCGgTACGCTTCGCACTGTGCGATATGGCTCGACACGTTGCGCAGTATGCCGCCTGCATTCTCCACGATGCTCCACGTCTTGCTGGGTGCTTCGTACGATAGCAGATCGATGAGAAACTCGAGCGCCCCGCTTACCTCGCAAATCTTTGCCCGATTCGTtGCGCagTGGTTCGAAAGATTCCACAGCGCGGACAGGATCGATTTCAGCGtGTTTtCCACCGCACAGCGCATCGCCGCTTCCGTTAGCAGCGTTACCGTTTCGATCTCTACCAGCGTTTGCTTCGTGATGGCGTCCGCACGCCAGGAGAGGTTGCGCAGAACGGATGCGGTCACCTGGACCAGCTCGGtGCAGCCGAGCTGCGATACGAGCGCCCGCATAAAGTCACGGTTCGAGCAGAGCAGTGCCTTATTGTTGCCCTGGCCGAACGTAAGGTTCGTCAGTACCATGCTCGCGTACCGGCGCATTTCGATGCATTTCAGTGCATCCGGTGTGGCACTGCCGTGCACGTGATGATCGAGCTGAATTAGCGAGGCGATGGTTTGCAGCGCCCCGAACTGACACATCGCATGCCGATGCTCCTCGTCGTAGCTGATCTTCGCCAGCGTCCCGATCGCCTGTATCGGATGACGTTCCGGGTCCGGTGCCGGGTTTGACGAATCCTTTTCCACCTGAATCGTTTCGTCCACTTCCGTGTTTTGGCCGTTTTCACGCGATTGCTCCTTCAGCAGGTCGGTATAGTCGATGAGCTGATCGATCAGCCGTAGTACCTTCAGCTCCCGGCGGGCCGATCCTTCATCGACATTGCACCGGACGACATTCACCAGCGCGTGCCGTGCATTGCGACGGGCcACCTCGTTCGGTTCGTTGTGGATGATGTGCACCAGCAGCGGTACGCAGCCCGATCGGCGCAATGCGGAACACTTTTCCTCGTTgcGGGACAGCTCCAGGAACTtGCAGGACATTTCCAGCACGTTCGTGGAACCGAGCATCGAAAGCAGCGAGTACACGCATTCCATCTTCGGACCGACTTCACCCAACTCGCGACGATTTAGCGAATGATGCTGTTGTTGTGGTTGTTGCTGCTGTTGTGGTTGcTGCTGTTGCAGCGGTTGCCGCcTTGGtGACATTGCTGCGGGCCgAtCCTTcAGTGGCCAGGTACTGCCAGCCCGCGTtCCGTTCACCATCCcACCGCcACCCTGCTTGGCAGCcGGCAGTATGTTCAGTGTGGTGACCGTTGCCGTAGTTaCGTCGTACGATACATTCATGATCGGCaGaGCCTtGGTtGCGTCCAGCGACGCcACCGGTGgTGGACGCTGAAAAaGCAaCGACTGTtCGCACATCACCGTAGCGAGCGGCACCCGTCCAGTCACATCCATCTCCTCCTTCGCTtCTATGGaTAAAATTTCCTCcTCCGCCTCCTCCTCCTCCAGCTCCTCCTTGGCCGCTCCATTCCAGCAGTGGTCGACCAGCTCGGCCGGCGGTTTGTTGTCGTAGTCGAGAAAATGTGGCTTCCGGGATACGGCCAGCTCGTCCAGCTCGAACTCATCCTCCAGGGACGAATCGGCCGGCTTGCCGAAACTTTCATCCGAtGGTTTTGGCATCACGCACACACATACACACACACATACACGCTCGCGCAGGGAAGAAGGTGTGTCGTTTGCACCGCTGTTTTTCCTGCCCGCTGTCCTGCTCTTACTGGTTTTAACTGTCCGTGACTAGAAAAAATGATTCGTCCGTGCTTGGTAGTATACAATTTCGCAAATATTCGTCCGCCTGGTGCAAACCACAAAACTTTCCGCTGGCCATGGTTAACATTGGTTGTTCCTCTCGGTAAACATAATCACACCTTCCGAGGAACATCTCGACCGCCATCGCTTCACCACCACACCGGAGGACATTTGGTAAGCCGTTCTCTATTGTTTTTTtCCCCGTTTTGTAGAATTTTAAaaatcAACTTTTtAAAGCACGCACACACACGCACAGGAACACATTCAAAACAGATTGATACGAAGCTTGTTAGCTAATTTTTCACGTAACGAGAAGGGgTTTTCACGGGGATTtCCCTTTTATtCACTGTTCCCATCCACCCAGAACCAGGATACACGATAAAGCTGGCGGAGTTATTGAGCATTGAACCTTTTACAcaCACACACTTtcTGTTTTAAACGCTTGCTGGTTGATTTTTCCGAGCAAGGAaCAACTGCAAAAATAATAACATTCAAGCctAAATTTTGTTATTTACTGTTTCAGACCATCTTTTCACGTCTTTTCTTTCCGAAAACCATTCTCCTATGCGTATGGAATAAACCTTCCCAGAACTGTGGATGAGAAAaCGGaGCAGAAGGGAaCCGACGTTACATTCGCTGTCTCGCTCTGACCAACGCGTTCGCTCGTTGGTGTAATGAGCGTTACGTTTATAACACCGCGTTGCACACTGGACCAACTTCATCATGTtgTGGTGCTGTCATTtcGTACAGGCTTTTAGTACAGGTTTTGGATATGTTTACAATAAaTTGCTAAAAaTGAGTTTTTTttCTTTtCTTATTTTACAATAAATTGTAAGTGATTGAAAGTGTAAGTGTAAGTGtAAAAAaGCATACAATTTTAATATGAtttAaGTAAAATGTACCGCACAGTGGGTaTTATTCGTTCGCTTTCATGTATAATTTGCTTGTACTAATAACAACATTAGGTCGGACCGGTTGGCCGAATCGGGCTGAAGGAGCCTTCACACGGCCGGGTTGCGTATCAAATCCCGTCCGGACCGACTGCCCCAAGGAaTAAGTCAAGGAAGCCAAGCTGGTTGGCCGAGACCTCTTGAGGTGGTAGAGTCAACCACGAAAaTTtACGTTATGCCATGTTTAAATGTGAAGATAAAAaTtGGATCTGtCCTGGAAGAGTAGCTAGTTTATGCTTTGATACAAAACAGCTCATTCAACACAGCGAACGGTACGCATATTTTgCTCCGATTTCCGTTCTGTCGATAATTCGTCATAAATCGGgCTGTTCATGCACGTTTTAACAAGTCACGGCGACAGAGAACGAAGCAAAATTCTGATATTCGCAAACAGAGCACCTCATTTCGAAATAGAACAATAGCAGCTCGAAAGTGATGCCTGTATTAGCCtAGAACAAaCcCATTACTCATAAATTTCATCAAATCATCCAAAATGGAACATAACAACGTAGGCTTGTACTCAATAATGGAAATGTACGTTGCAAAACTATGAAATATTAATTTATCAGGGTGGTCCGGTGGCAGATGCGCCagTGCAGACCACTCGGCAGGACCGGGGTTCAAATCTCATCCAGACCGCCTCGCCGGTAAGCAAGGCTGACTAcaCTTTGTAGTGCCAAGGAGGAAGGAATATATCAGTTGATTATATTTATTTAAACAAATGGTAGAATATGGTGTTTATGTGAACAATTGCTTCTTCTTCTTCTTCGGCTTCTTCAACTGCTCATGGTAGAGCATCTATTCTTCTATTCTTCTATTCTATCTATTCTTCTTCAGGAATCTCGATTTAGTGATGCATCCAATCTCTAACATCCAAATGATCCAGCCAACGAGTTCACTTAGCTCCTCTATATCTTATGGTCGCTGACGACCATCTACCTGGTGGGGCATGAATCCGGGGACATATGGTCGTAGTTGCCAGTCTTTGTATCCATAAatGTTGCCAGGGCAAATTCATGAAGTAGCACAGGAAAGCCCAGAAATtCTCCTGGATTCTAGTGCCGTATCGTAGAAGACGCACGAAGAAGAAGAAGACGAAGGGCATGAATCCAGCATCCTCATTAGAGATAaGAATACTCACTCTTTTtAATAATTTGAatCAGAAATTTCTTTAAAGTGTTCTGGAGCGTGATCATTCACCTTGTTGCGTCCcTAGAtgtGCGCTGCCTTCGTTGTTTCTGATGACACGATCGTACCAAGATAGCTACTCCTCCAACACCTCGTGATCGTTGATCGCCGTCAACCAaTGAGgCGCTTAACCATCCAAAcACTTGAGGACATTTTTTtgATTttCTCTGCAATTATAAaTAaGTGCTACcTATTCTGGCCACGAaTaTCGCATCATGTGCGgCACgAAGAAAAaaaTCTAGACAAGAAAaCgAAaGCAAGCTAAAGCTCTGACgAAaGACAAaTTCTTGCGCATAGCTTACATGACATCAGGGGgACCATTAAAGCAGATTAACTTTGAAGGATGCTGCCTATACCCTACcGTCATCCTACACTAACTCCACTCtCCTTCAGATGAATAACAAcAAAAATGACTCAATtATGgATTAATATCAGCTCTTGACTAATCTTACAGTCGTCGATGGCGCGCCTGTtCTTATCGAAAGTGTCGAGATAACAGGACGACCTGCCGGTACATAACAGCTCGGAGTaGAAAGCAAACTACCGTGGCAATGCAAGCACCGCACCATAAGCTTTATCTATCtGTTTTGTGATGTAGAGCCGATCAAAACGGCAGAACTCGAAGTGGTAGAAAGATTAGGATAAAGCATTCACCTTACACCATTCACCGTTTGTATATATTTTTtATTGAGATAACATATTTGGCACACGTGTCCACATACTCTCGGTGAGTATTTTATGCACATAACAGAGAACAGATTAACACAAAAAACTACTGATCTTATTTAAAAGGTCTACACAATTCTAATGTCTTTCCTTCCTCcATTGGTCCGCTTCTTGCCCTGACGAACAAATCGCAATGTAAAATTGAACCATTTTTTGGCAAGTCGTTTGGTGTATACTGGAATTCTTGTTTTTGGTCTAGCTTACTTGAGCAATTCGCGGTAAAAaGTAACGTTGTTCcTGTAGACTTTGTTGGAGAGAACCAATaGTTTTTTTTTtCGAAATGTTGTTAGATATTGCCGAACCTCAAATTTTGAACGTGAGCgAACGGTTCAGCATTCTTATTGAACACACAACATCAATGATGCGATAAACGGAAaGAAAAaGTTATCACTGTTCGATTCCCTCCCTTaaaaaaaaCCTGTGTGTATGAAAAGGCAATAACGCACGCTATCCTCTCGAGGGGTCATTTATCGATAGCATATTTCGATAAATCAAGCCCCGTATAGATAACATTATTCAGcAATTGAAAATTGCCTCGCACACACCCCGGTGTCcACGGGTGTGCACCTGCTTAGCCAACACCAGTATCAAATCAGGTTAATGAGTATTGAGCGTGTACCTATAGTTGTAGGGGCAAACCAACTGTCGTTTGCTGCCGGTTGTTCTTGTACTCTCTCTATCTTATAGCCTATAGTTGCCATAATCTCAACTTTAACTTTAACCaTAAAACTACTGCTCGGTCGCGTCGTCTTAACGCTAGAATCCTTTGCCTAAGCTGCGATATACGATTTTTtGGAGCCGAGCACACACGTCATAAGGCGCCATGACAGTATGCTCCTTGtATATAATCAGATAATGTTCAACAGGTTTTTGAGAACAGATAGTTCCAGCTGCAGTAAACTTGTACATTTTCGTCTAGTAGTCAATACCTATAATCGTGCCAGCCGTGCTGGTGGTACAGTTAGTGGAGTTGATGCTCAGTGCACGTCCGTGCACATCATGAACGTTCGTTGAGGTTGTAGAGTTGTCGGGGAGTCTTTACACATTGCGTACGACCCGGCCcAAAAaGAaCGGATCGTCCTCCGAGCTCTCCTGATCAGCCACGCACCACCGTCATTCGCTGTAATTACCCGCCTCCCGTTTGATCAGCTGGTTGATGGTGAGGTTGAGGCTGCCCGACTCTTGCGCCGGTTCACTTTGATGGCTTGCGTTGGGGCTGGTCTGGCACAGaTTGGTCGCCTCCGTACTGCCGGATTGCAGGAACGCGTTCGCCAGGTTCGGTAGCGTGAGAGATTTCGGTGAGAACAGGGGCAACGCGGACAGGCCACGGTTCGCTGCCAGCGATGCCGCCAGCTTCATCGTCTTGTAGTCTTTGCGCAGATGCTGCCGGATCTCCGTATGGCAGTGTTCGTTGTTCGTCACGATGATGTCGCCGGTGTCGGTGGTGGTTACCCGCGCCTTGCAGTTATACTTCCGGgACAGATTGCACTGCCAGTACTTCTTATCCTTCCGGATGTACTGTATGCCGAACGAGTGGCCGTCGTGgaCGAGCAGCGGTTTGCCGCGCTGGCTGAGCATAAACTCTAACCGGCCCTGGAACCACTTTTCTCCCGGTGTCACTGCAAAATGAGACCAAAaGAAaGGAAGGGCGTTAATCGCAAATATGCCGAATGCGTTACAGTGTTGCGTTTGCTTGCTtGTAGCGAGGTGTGGTGTTTCGTGATCGGTCAGGCTTGTACGTGAGACATGGTCATATACAGCTGGAACGAGGGTAGACAGGATAAATATGGATGAGAAATGGATGGCAAACTAAATACGGCATGGGGATGGCAGTCGCTCCATGCATACCTACTACTGAACCAGCATTCTAAGagTGATGAACGGATGTCGATATGGGGGgTTTtCATTAATGAGAGCATGCACTGTAGTGTAGTATGTGAAGGTATTAAGATGGTTCGGGgCAGTGTTGCAGGATATCTGTATGAAGGTCAGAAGAGAAAAGGATTTCACATGTTTGTCTACATTCTTATTAGGTTATGTTAGCTATgTCGATATGAGATTGGAATTTGTTAGGTTaGTAAGTTGGCTTTCAGTTGCAGCAAGATTAGAGACCTCTTTCTGAGAAgCCTTTCTACACTATCAGTAGTGACAACTACCCatATACAGCTTGGGAAGCATTTAAGAATGTTTTAACATATCAAGtGTTtCAAGCCTCAATAGCTTCGATGGCTTTACCAATGATCCTATACCACTACGATTTGATCTATAATAGTTGCTAaACGCCGGAGCTAATCACTCACATCCGTATAAAAaGACGCGATTGATAATCTGCCTAGACCATGAGCAGCGTCAGCTAGCGAGTTCACATCCCTCCGACTTCATCTCGCTAGGGACCCATGTGCTTTTCGTCTACTCATCCCTCAAGAATCGTTGATAACGATTtCcGATGTACCCCcTTTtATCTGCTGAtGGTTTGCGATCGCGTGGTCCATAGATTCAAAaTAGATGTAGATCCGTGTAGAGCACATTGGCAAACAGGTCGTAAAAaCTGCGTCAAAAACGCGCTATCACCAAAACGCTCGCTGCTCTCGGCCATCGCTCCATTGCCCTGATCTTACACGGTGTAGAGCAAGGATAGAAACCTATtGGCTTTGCGCGGTACAGTTTtGTCAAAGTGTACTGGCCTGCTTTTTCTGTTATAATTATCTCTATCTATGTAACGAAACGATTAACCACAAACCCGGGCCCCATGCCACCCCAAGACATCCCgCCCGTACACAAGGTTCCATGCACGGTTCAGGAATGCGCAACATCCAAAGCGATACGCGGGATCGCATCATTGCCTCCCGAAAAAGTCTGACACCCGAATTAAAATTACGCCCCATCGGAAGTGATTAAGTGTGCTCCAGATTAAGATGGGTGGTACCGAAGTGATCTAAAATTAAAGAAaGAAAAAAAaTTGGAACGAAaCAAAAAACCCcGTCGGGGACTCGGACATTCTGCGAGTTCCTGCAGGGTGCCCCGAGTTGATAAAAAGCAAATCCGCTCTTACTAAGCAACGGCAGGATGGGTCGCCCATGTGAAGACGACACGGCAACAGCACCGGACTGGAGAAGTAGTCAGCCAGCCAGTAGGGTAGGAGTAGGGGGCCTGGAATGGGTAAAGTTCAACCTCTAACCTTCGCCTCGCGATCATACGCCGCGTTAGGCAACGACAGGgTACGATCCGAGACTTATCTCTACACACTGAGCAGCGCCCCcGGGATGTCGTTTCCGGAGCGATCGAAGACAAAGTTTCCCAAATATCATCTCCCcGAAAAaCACGACCGGCCCcAGAACGGCCACGCACGGCTTAACCTCAAACCTTGCCCcAAAaCAGGCTGCGGCGGCCGGGCGAGGGACTGTGATTATTGGTCCGCCTATCGAGCCTATGTCATGCGCACGAACTCCTTCAAAGTTTCCGCTGCTGGAAGGTGAAGCAACAACAACAAAAAaGTGTGTGTATATGTGTTCCGAATGAAAaTATAAAGGTTATTATCAGTCCGCGATGCTGTTTGCGCTCGGCAAGCGGAGAAGCGAGCGAGTAGTTACGGAGGACCGTCAACCGTAAGCATCATCCGATAAGCCCGGACTGGATCTTGCGTTCAATATGGTGAAGCCCGCTGCCCAGTGCGATCAGCAAGATGAGCAAGCCCGTCCAAGGGTTCGgCTGACGGATCGGAACGCCTCGGCAGGAAACGCCATTACCATCTTGCCACACTATCTAACGGGCTTATTATCTATCTGGACCGCTAGAAGTTTTAAGCTCGGCTGGATGTTGATGCCACCGGGCTGCTTAACGACGCGGCATACGACTCCCTATCTAAGCTTCTCATGCAGCCGCCATCGCCCGTGGTGTAAACTGTGCGCGGTGCAATGAGTGTTCGGCTTTATCCTTTatCAGCAAACGAGACTTATCGGCCCATCGATGTGTTTGGTGTTCAATAGAACATTCCCGGGAGCGCATCCACCACCTCAGCCGTGTGGTGGTGCCTTCCTACCGCAACACCCCGCATTACTGGATAAGCCGCGTAGCGGGTTCGTTGGGCACTTTACAAGATCCAAGATTGCTTCAATTGCGGCTCGGTATGTGAGTGTGTTACCCCGATATTACCCCGACGTTTATCGACACTTCACCAAATACCCAATTCAGGTgCGGTATCTCCGGGAGGCAAAATGGGAGGGATTACGGACATTCTATCGGGTGgCGCACTGCAACAGCCTACTGCTGTACGTACTTCGCGCACGAaCTAACGGCccATTAGCGCAAAGCGAAAGCCCGGCTAGTGATAaTAAGCTCCAACAAGTTGATCGAATTGCTCGGTAAAGgCTGGAGAGGCAGATCGGCACTTGCAATCAGCGTCagCGGTCGATAGACAAaCAACTGATCCAcTGACGATCCCGTCCGAACACACCATCTACGAATGtACTTCTtCGCATGGCAGCACTTTCCtGGTATGTGTaTGTGTGTgtgTTTTTTTtGTtATATGGATGAAAATGAGATCACAATATGATGTGGTAACCTTTGGCATTACGGATGAACAATATTTATGATATTGAGCACGAGTAGGTAAGTGATGCGAGCGACGCGGCCGCGCCAAGGCGTATCTGGACGGGACGCGCGTTAACAGCAAAACGCCGCGCGATGATGCGCGCCTGCGGCTGGTGTGCACTGCAAAAGCGCAGTGTTCAGCGTTTCAGGATGAGAAATGATTGATATTAGAAATTTGTAAACAGTAAACACGCAAACCTTATCATCGTGCGCGGCCGAGCTTATCGCCCTGCTCCGCGGAGGATAAACTAACACATCCCTTCCCGACCGGACATCCCCTGGAAGCTGTTGTTGGTATGTGGTAGCCCAGTTTGATAGTGATCACCACCAAACCGGTGGTTGCGGTGTACGGGTGTGTATGCGCGAATGACCACGAAATGCGTTTTAATCCCCAGCATAAAGGGTCAACAGGCTTACCTGGTGCGGTTTTTCCACCGGAGGTCGCCACATTCCTGCCCGTGCTCTGCTTCCGTTTGTCCGCTTCGCTGGGCGTTGACTGGACAGCGTCAGTTAGCAGCTTCATGCCGACGCTGTCGTAGTACGTCCACAGCTTATCCCGCTCGTCTATCGACGAGGTGTGGGATACGGCTCTCGGTGACATTGTCTGCTCGTGGGTTGATGGTGGTGGTGGTTGAAGGTCCGGTTCGCGCACCGGTGGTGTCGTTGCCGGTATGACCGGTGACAGATCCTCCGGCGGTCCAGCCTGATGCTGATGTGCCCGATGTGCTGGGGACGACACCTGCTGCACCGTACTCTGTACCTTGTCCCGGGCCGCAGTGGTCGTCAGCTCGACCGGGCTCAGTCCCTGtCcATCGGTTAGCTGCTCGTCGTCCGAGTCCGGTGCGATGCGTTTCCGGTTGCGGGGTGCCATATACTGCGAGCGGACACTGATCCTCGGCGGTGTAGCTGCATGATGGTCGGCCGTGATCGTGTGATCGTGATAGCCGAGAAAGCTAGCGGCGGTCCGGTTGTGCGTTTGATCTTTGCCCAAATTTCGCAGCATCGCCACCACCGGGATGAGGTCCAAGTGTTCTGCGGCCGCTACCACGTTCTCCAGATCACCGTCGTAGATGGTCGCCTCACCGTAGTACAGGAACTGCATGATGATGCGCATTACGTGTGgtGATACATCTTTCAGCACCACTGCAACGAAACGGGGgTAGGGAGTGTGTACACGGATaTACAGACAtGGGGgCATGCGAGATGTCGACATCGCGTCATATCGCCCGGGCGACACGTGGTCGAGCGTCGTCGTCCTATCAGCGGTGAGCACAATGTATGTGGTATCGAAACACAATCGGCACATTGCAACCGAAGCACTCATTCACGCGTGATATCGAGAATGATAAATCTATTACCAGTAATCCTGCGGGACACTTCATTACGCTGATATCAGTCTAATATACGGAATGATAGCCGCGCGCGGGGAAGTGGAGGTACGACGACACACGGCCAGAGCCAACCcGAACCGTGCTTCTTtGGTATCAACACCTCTTCTTCCTCTTCTTCTTCTGTTTTGTTTtGTGCGTATCTGTATGCGTGTGTGTGTGTGTGTGCGTACTCGAACACGATCCTCACGGGCCAATTGCCAAAGGGGGgAgAAAAaCGAAaGAAaGATAATGCTACTtCAATGACTATTCCCACcTAGACAAGCCCGTCGCAGATGTCGTCCTCAGGATAGTTGTtGCAAGGCATGATAGCTTACTGTTACCCAATACGCGCCGGATACACCGGCGATACTCGCGAGCCCATTCGCCAAACAATAACGCTCGTTCGTTGCTGTTTATCAAAGCAGGGCTTTGGGCAGTGATATCAACCTATTTATCTACCGGACGGAAAACCTTTATCTCAAGCTAAGGCGATAATTtGTACAATTGAACCGATCGGGCGCACAAGTTGTGAACAAATAGACGCTGTGTGGCTGGCAGCCTCACACAGAAGCGCTACTACCGTGGCCCGTTTTTCCCGGTTCCcGgAGAAAATCGTTACCCTAGAAGGTGGTTGATAGGTGCGTGTACAACACGATAAGTAACATGACAGTAACAGACAGCAGCAGGAGTGTATCAACACGCTCGGAGCAGGGAGCGGTAGCTAGCGAGTATCGTGTCTTGTAAAACACACGCGTACCGGCCTATCATGCGCTACCATGCGGACAAGATAATCTATCTTTGAACGATTTGTAATGGAAGATGATATTCTCATGTATCGGCAATATAGCGACAACGAATGTGAAGGTTAAACATCcATCCAACATTCCGTACCTTGCTGTGGTATAATCTTCTGATGGTGATGTCTTCTTGAGGATATTAATCAACGTAACCTAGGATATCTCTTGAAGTCTCTCGACCAACTTGAGGCACCTTTGGAAAAGGGCGGATAACCTATtCTAATATGTGATCTTTCTTAATTAATTCTTCTAGAGGCTGTTTTGTGTGTAATGAGATCGGTTATCTTCTTGGgATCATCTTCAGGGATAGGGACTTCGCTGGCGGATTCTTTTATCCCGAACGATCTTCAGTGGACAAGAGACGTGATCGCGGAGCGCATAaGTACAATCACGATGGATCGGGGATATTGATGCGCGGGACTACGTATCAAAAaTAACAAATTTAGTTtAATTTTAATTGTACATTAAGAAGCGGGGgTGGTCCAGTGGCCGAGGCGACAGCCGGTCTTCACACGGCAGGgCCGGGgTTCAAATCCCATCCAGACCGCcTCCCcGTACGTAAGGCTGACTACGGGTAAAaTTAAGTCACAGAAAGCCAAAAATGGCAGGCCGAGACCTCTCGAGGTTGTAGTGCCAAGGAAGAAGAAGAAGAAGCAATTCGGCCAGGCCGTCCTTGATGAaCAAAAAAaTGGACATtATGAGGAGACCAAGAGAGATATCGGTTGCTGTATCAGCTTTTTtGTtGAATATACTTTTTtCTTGATGCTCAGCAGGTTCAACTCTACGGCGGTCCcGTTGGACCGCCAGTGAACGTCTACAGATGACGATCTTCTTGAATCGTCTGATCCTCTCCTCAAaGCCATATTGATACAGGGAAGTCCTCGGTACTAACAGTGCAGCAATTAGTGTGCGAAGAGTGTCGTCTTGTTGATCGCACGCAAGTGTTTtATtGCATGATGAGTCaTACTTTTCaTaTTTATTTCTTGACCATGCTAATCAACCATCCGTCTCTTGGAACAATTATTCGCATAGAAAAATATGTTTGTTGTTGAAAAGATTTAAATTACAGCAAATCTCTGgAGTACGCTATACTCGATGTACGCCAATTCGCTTTACGCTAATGTTTCAAAGTTTTAGTATAATATTTATACACAATACTGCCAAAAATTATACTTTTCATATTAGTCTAAAaTAaCCATAAATGAATTACAAAAGTATGTTTATTCATACACACACAAACATGAACAaTTGTCGGTTGCTTGAATCCTTGTTTAGGAGTTGTCTAGCATAAAAACAAAaTATGATTTTATGATATGTTCATCAATAGTTAATCTCTTCTTCTTCAGTGGCACTACAACCTCGAAAGGTCTCGGCCTGCCACTTCTAGCTTTCTGTGACTATGTTTTACCCGAAGCTGATTTGTCAGTCCTGCGTATGAGGAGGCAGTCCCTGATGGGATTTAAAGCCCGGTTGTGCCGTGTGATGACTGATGCCTCAGTCGCCTCGGCCACCGGACCACCCCcATCATTAGTTAATATTACAACTTAAATTTCAATAATGATGTACAATTACAGATCTACGTTGATGCCACCTTTGAGACTGATTTAATAAAACTTACAAGCAATTATTTTTTTCCAAAGTTAGATCAAACATCCCATTGGTCAAATTATTGGTCAATTTCAAAATTGAAGGCCCTGTTTTAGAaTCTCAGAACTTTGATCAACTTGTTGAAAAACTTTTTAaGTGTTGTAAGATATTCAAACTATCCGGTCAACTTTTAAAATCACCGTTAAAACTCACAGTGATACATACATCACGTCCACAACCCTTAACATATTTTGCATAAAAATGACTGCAAACAACGCACTAACTTACCAGTTGTGTTTGTGTCGTTCTGGGCCAGAATTTTGTGAAAGTATGGGCTAACACTTGCGAGCAAAAATCGGTGCGCACGAAACAGTTCCCCTTCGCACACGATCGTACAATCCTCGTAtGCATGGTGTTGCAGAATGTCTTTAACCGCACCATACAGCTCCTCGAAATGTTTCTTCCACAGCACTTGCTGCATGATGATGATGCGGCTGATGAGCACTGTGCCGAACAAACAAACAAAATTCCAATGCACCAATAACACACAATAGTGACGTGATTTTCGGCTCACACGACTTCTCACTTCTTACCGGCTCCAACACTCAAATGCAACTGAACGTACATCATTCGTACGCACCAAAACAGTCAACTGTACTAATACAGGGGTTTTTAGTACAGACAGCCTCGTCAGTCGGTGGCGATTGTTTATGTCAGGGATCGGCAAGCTTCTCGAGTCTTTTACCGCAAAAAGATATCCCTTAGGATACCTCAAATGCGAAAAATGAGTTCTTACGAGTGGTGGAATTTTtATTTTTtATTTCTTGGCTTAACGATCTGCCATTATACACAGATTTAAGCTTAACGGATCAAATCATATACAGACTGCATTTATACAGCTACAAGGCATCAAACGGTCTAGTAGGCTACAAGGTCTAGTAAGATACAATCAATCTAGCAATAAATGTTGCTAGTTTTGATAGCTCAGAATCCATTTTCCTtCTTCGTCCCAGCTGAACGCCCGATATATGGGAGCTACGAGCCTGACATAACATAGAACATAAGAAAaTATATGGTTGTCAAATGCCCCTGTTGAACAACCATTATATGTCCCTGTTGTTAAATGGCTACTAACTGCAACAACAAACTGCAAGGGCAACAACTAAAAaTTTGACACAGTCGTTTtCgaTCTTTcgTTTtCGGGgAAACAATTCTGTTGTCTTGGTGTTATGATCCCGTGTTCTctAAtATTATGTGTACACTCTGCGAACTTTTTGTTGCCAAGCTGGGCTACAcAaTTCCCGTAAGCGATGGAACTCACTATTTTCTTttGGACCGAATGAATTAAACTGATtCGACAGATTGGTCCTTTGCcGGCCCCTGTTTTATGTTGATGATCGGCGGGGACCGATGACaGgCTTGTCGCACTTGTGCcAaGAGTGTCGtCTTGTTGATCGCACGCAAGTGTTTtATtGCATCATGAGTCATACTTtGCATTTTtATtCCcTGGCCATGCTAATCAACCATCCGTCTCTTGGAACAATTATTCGCATaGAAAAATAtgTTtgTtgTtgAAAagAaTtAAATTACAGCAAATCTCTATCGAGTACGCTATACTCGATGTACGCCAATTCGCTTTACGCTAATGTTTCAAAGTTTTAGTATAATATTTATTCACAATACTGCCAAAAATGGCTAAAGTCTGCATCTTTCCcTCCCCgCCCCccACCCCCCCACTCACGGAAACTCATTTTtGCAGGTgAGTTACCTTAAAtGTAGgTAAAAGTTAAGCAAAAATGTGAGAAATAGTtGTAacgaTTATTATAATAatAAatAAATaTtAAaTAAATAATAAATAAATAaTAAaTgAATAAaTAacTtCCaaTAAAAagTgtagAAAAatAtaCCcTTTtGgTCgttAtAACTtCGTATAATagTaTagCTaTACGAagTTATaCgTAACTTCGCGNNNNNNNNNNNNNNNNNNNNtaagagtagtacgtggagttgggggggggtcgggagtcgtattactagtacttaagtaccctaaaacttaataacttttactatattaagtcgtaaaataaaCCATAAaTGAaTTACAAAaGTatGTTTAACaGcACACaTAAaCATGAaCAATACCcATATATATaCAAAATGTAATGTACTTTTTATTTGTCCCGaGAAAaTAGATGTACGCTAAAAAGTTCGATCCCAAATGTTGGCGTACTGCGGAGATTTGCTTTTTAAATATTTTGTTTCTTTTTTACCACTATGGAATTATTTCATTCGCCCACTGTGCATTTTCCTATGAACAATGTGAATGTAAAATAATCGGGTTGCACGGCCGTGTATCATGTTTACAAGGAGATGTAAATTTTCCATATCAATACAAAaTATTGCCATGTTTTCGGATTTTTCCTTTAATTAAGTGAAATGAAGCAAACGATGCCTTAAAAAAAaCTGCTGAGAAAGATATTTGCAAGGCAACGCCGAACGATTTTATtGCTTTtCGCCcGAACCGGTTAGCCCAAAATGGCGTCCTCGTTTTCGCCCGTGTATATGTTTTCcATTTACTTGGCTTGGTGGAACAAAACAAGCCTATGATTTGTTTTTCTACACTTTATTTTATTTATTTTTtATTTATTTATATATTTTACATCAATATTCAACGACGTGTGTTAAATAAATGTGCGTTTGTTTATaTTAAAATGCGTCGCACATGCTAGCTCGATTTCGCCCGACACGGCAGCTGTCAAATGTTGTCCCGAAAAGTCGATCAAACAAAGCGTGTCTGGTATGCGTGTGTTTGTGTTCGAGCATGACCTGAAGGgCCTTTGCTTTTCTTTCCCATAATACGTCATTTCGGGACTGGTTCGCACATATCGTGTACAGTGCGCCTGGTtATTTTTtGTGGATTCTATTTTTTAAGCTTATATTTTTCTACCATTTTACTAACACAATGAGTTACAAACACAAGGGAAAGGATCGGGATCACGAGAGCAGCAAATCGCGCAACAATGTCGCAGGGTTAAGCAAAGGACGCGACAAAGAGCGTGAGCGGAAAAGGTAAGGCCCAACCCGTCCGGAAGGCGTCTTGTGTTTCGGGGTGATAGTTTCCATGTGTCTGCACTCCACTGCTTGATTCTTGCATATTATACGGTTAAGCGCACCGAAAATCCCAACCCTATGTAACCGCGATAGAACAACACGTTTCTGTAAATGTAACACGtttctCCGTACCTCTCTTCCCACAAACTGTGCAGTGAAACGGAAGGCAAGGAGCGTTACTCGGAAAAAGGCAGCTATAGTACGAAGGAACGGCATCGTAGCCGGAGCCGGGAGCGTAGCAGCGAACGGCGGGAGGGTCGACGCAGCAGCAAGGATCGGCACGGTTCCGGCAAACATAGCCGGACGCGTGACGACAgCCGGGAGCGTGACCATCGCAGgCGGGAgCATCGTGAACGACGCAGCCGTAGCCGCAGCCGCGACCGGAAGCATCGCAGCAGCGGCGGAGGTAGTTCCAGCAATGGTGTGGGTGGAAGCAGCGGAAGCCGGGATGATCGGGACCACAGGCATCGGTCACGCGAACaCATGGACGACACGCGCCGTGCGGCCGACGGCAGCGGgCGCATGGACAGCCCGGAAAaCtAtGAGTACAAGAGCATGGAGTTTACGCAGAACGTTTtATCGACGATGCTGCTCACGGCAGCGACCGCGAGTGATTTTGCTAAATTACTAAACAGTTATAACCAACAGCAGCAGATACAGGCCCAGCAGCAGCAAATCCAAACGCAGCAGGCACTGTTCGAGCAGCACAACGAAAaCAGCTGCTCCTCGATCGGATCGAAGGGTGAGTGTGAATGGTGGTGGGGTAAAACGCCAGCAACAGAACACTCATGGCACAATCTTGCCCGGTACCTCTAGGTGAAAaCGGAACCGGACCGCAGGCGATATGCAATGGCAACAGTAGCGGTGGCGAGGGCGGTGAATCATCGCGCCGACGCAAGAAAAaGTCACGCTGGGCCGGTAGTGATCACGACAAAACGTTCATTCCCGGCATGCCCACGGTATTGCCATCGACGCTCACACCCGACCAGCAGGAAGCATATTTAGGTCGGTACACACAcATCTTAAAAGCGGCCAGGAGgCTgaTTTTGAACGTTTTCGCTTTCCAATTTTAGTGCAACTCCAAATCGAGGAAATAAGCCGCAAGCTTCGTACCGGTGATCTCATGATACCGCAAAATCCGGAAGAAAGGTTAGATTTCCTAATGGCAATTAATGTGATTTACCTTACACCCTACAGCCTTTTTTTCATCTTACCTACATATAAACCTCTCAAAGCGCACAGCAATAGTAAGGAGGCGTTTCCAAAGAAAAAAAaaGGACTCTATCGTCGCAGATCGAATCGGGCGACTCATTCTTGCGTTAGGATTTTtCGAAATCTTCAAATTCGAGCTATAaCCCCTTTCGCTTTAACCACTTGTTATGCTCcAACTCGTGTtcGTACaTTACGCGTTGCTTCTTCATACCTCTGTTAACGAGCTtCCAGTGTGAAGCGTTTGTTTAATTGCTCCCAAGCAGTAGTAGCAGCAAACTATGGATGATTTTTTttCTCTCCTAACAATCAAACGTTGCTTATTCTGTACAGAGTTGTTGATGCTTTAAACCACTAGTCTCTTCGCGGTTAGTATCATCTTACCCCAAACCGATAACCATTCCACAGGCAAGAGAAAaTCGTAATGAGCGTGTTTtCGGATAGCATTTAGTATCTGCTTTCGCCTTGAGAGGAACCAAAaCAAAAGAATTTTTAATGTGAATtCTACCTTTAAGCACACTAAATCACACTGTGCTGTGATAAAAAAAAaaCCTAAAaCAAAAaCGAAACACAAAAGACCATGGCGCTGCTGATCGTCCCACACCAACCCATAATCTCCACCACGCTGTGAAGCGAAACACACAGTAAGTGGATCGACTGCCGCTCTGCCCTTGCGAACTTAGCGAAGCACCGTACAGCGAAGAACTTCGCTCCGTGATCCACTTCGTGAAACACCGATCCGTGATCCACCGCCGCCAGACAGTTTTATtGCAAAGGGAAaGACGAGGGGTGGGTGGGCTGGCGAACAAAGAAAAAACACACACACTCACACATCTTAATCTCTAGGCTTCCCCAGGATAATGAAAACCAGGCGTCTtCTTTTtGTGAGGAAGAGATGGCAAACTCGGAAAGCTAGCGATCGTCAATCGTCGTGCAATGATGGTGTGCGGCCGTGTGTGTGTGTGTGTACATTTGTATGACTCCTAGGGaCTTGTTCCGTCAGATGAAGCGCAGCCAGCAGTATATTTATAACGTAGATTTTAAAAGGATTACATTAACATATTCCTTTTTttCTTTCTCTTTTCTAATGCAACAAaCTTTTCaCCCCcTTTTTttAAAAGACCAGGCATCATGAATAATTCTAATTACTTTtAcAGTAACAGCATCTAATTAaTtATACGTTTTTTTtAAGGCAATGgTGTCGTTAAaCaGCTCACACGtGtTTTTttCTTTTtCTAAaGAAGCAATAATCTACCGTTtGTCTTATTtGTTTtATTCCTCCGATCCTTCTCGCATACGTAGAGACGCTGTTtcATAAGGCGATTCGGTGTGTCTGTGTGTTGCCCATATGCGTGTCGGTCTGTGAGAGAGAGAGCGTAGCGTATGTGAACAGTAAaCTGCTATAGTGAGTGTGTTTACTAGAAACTATTTCCTACACATGCGAATATAGATGTGTAAAAAaCACGTACACACAGAAACAAACGCGAATGTAAGAATGAGGTTTACACCTGTACAGTATTATTAACAAATCATTCATTTTTtCTCTAAGGACATAGGATTGCCCCAcGCGCCACGAGTGTGGGTGTAGGTGTTGTTGGGGAGATGTATTGgTGTGTGCGTGAATGTGTATGaGTCACACACACACAACAAGGGAGtCATCCTCTTCCACCACCACACAGCTGGTGTGTGTGTGtGTgTGGgTGTGCTAAGCGGCAGCAAAATCTCGATCCCTATTAATCGTATCTCTGCTCTACTTGTTTCTCCTATAATAACGATCAACTTTCAGTTTtCCcGTGACACGCCACGgCGGAACGGTACCGGTACCACCACCAACACGTTGTGCAACCTCTTATCGAGACAACCGCTTAACGATAATAaTAAGTtTtCTCTCTCTCTCTCTCTTTCTCTCTATTTTCGTGTCCGTTCGAGAACaaacaaaaaaCTAAAGTGCTTGTCTCTGTCCTGTTATTTTGGGGgTCTTGCTGCTGCTTTTCTAGCGAGCCTTCCCAgaCcAGATCGTTTAGCAGCCATTTAACCATTGGCAGTGTGAAATAACCGTTTGCGTTCTTTGTTCTTGTACCGCTTTtCTTCGCTTTCGCACCGTACAGGTCTCCGTCGCCAGAACCGATTTACAGTAGCGATGGTAAGCGTTTGAACACGCGCGAGTTCCGCACGCGCAAGAAGCTGGAGGAACAGCGCCATCAGCTGATCCAGCGGATGCAGTCACTGAATCCCGACTTTAAGCCTCCCTCTGACTACAAGTAAGTGTTCTTtGGTTTtCGAAAGCAACATCGCGATGGGTCACTCCAATAaTCGTAAGCGCTAGACAATTTTGGTACAGCACTGTGCGTTATGCATTATGGCAGTACACGGATTTCTTCATCTTCTACTTCTTCTACCTTGGCCTAACGACCTCTTAGATCAAGCCTGCCATTTCTGGCTTACTAGACTTATTGATAACCCCGTAGCTGGATAGTCAGTCCTCACTACGGGGGAACTGTCTTTgTCCTTAGCAAACAGAACTGTATCCTTAGTTACTATGAGTATTTCGCACAGAAATGCACGATTTTTGtATCTGGAATCGAGAGTAGTTGTTGGTCCTAGGTAACCTAGGTGATAGTCACATGTCACATTAAGGAACAACAAGAAGTATATGTTTACCTCTCAGATCTCTTCCCTATATCCACATGAAATCCACTCGTAAATtAgCgTtGACAACTTACAGTGGGGGCGgTCTGGTGGCCGAGGCGACAACGACGCCGGTCTTCATACGGCAGGACCGGGGTTTAAATCCCATTCAGACCGTCTCCCCGTACTACTAGGGCTGACTACTTTGCTACGGGTAAAATCAAGTCACAGAAAGCCAGAAaTGGCAGGCCGAGACCTTTCGAGGTTGTAGTGCAACCCAAGAAGAAGAAGAACTTACAGTGCGGTACCAAAGATATACTAATGGAGCATAGATTCCCGGATTTtGTTTtACCATTGTAATGAAATTCCTTCTCCCGAACAGGCCGCCAGTGATTCGCGTTAGCGACAAGGTGCTCATCCCGCAGGAAGAGTATCCGGACATAAACTTCGTCGGGCTGCTGATCGGCCCGCGCGGCAACACGCTGAAAGCGATGGAGAAGGATACCGGCGCGAAGATTATAATCCGCGGCAAGGGTTCGGTGAAGGAGGGTAAGGTCGGGCGTAAGGATGGGCAACCGTTGCCGGGTGAGGATGAACCGCTGCACGCGTTCATCACCGCCAGCAACCCGGAAGCGGTGAAAAAGGCAGTCGATCGCATCAAGGACGTTATCCGGCAGGGTATCGAGGTGCCGGAGGGTCATAACGATCTGCGCCGGATGCAGCTGCGCGAGCTGGCCCAGCTGAACGGTACGCTGCGCGAAACGGATGGGCCACGTTGTAACAATTGTGGGTCGAACGAGCACAAGAGCTGGCTCTGTCCGGATAAACCGAACATTACGAACAACATTGTCTGCTCAGCGTGCGGCGGCACCGGGCATATTGCGCGCGATTGCCGTAGCAAGCGGCCCGGGCATGGGGGACCACCGTCGGCTGGTGGTGGAGGCAGTGCGGCGACGAAGATCGATGAGGAGTATATGAGCCTGATGGCGGAGCTTGGCGAAGCGCCACCGCCGCAGGAAAaCAaTCACGGCCATGGGCATGGTGGTGAGCGCGGTTCGGGCAATGGTGGTGGTTCGCGCGGTTATTACAATCTGTTCGAACCACGATCCGCACCACGTCCTCTGATGGCCACACCGCACCATCCGCCCTCGCTCATGGGTAACTCGCTGCAATCGTCAAACGCTGGCGCTGGCAACAGTTCACATACCGGTAGCGGTAGTGGTGGTGGTGGTGGTGGTGGTGGTGGTAGTGGTAGTGGCGGTGATGGAGGTGGTGGTAGTGGTGCTGCGGGTGGTAGCAATGGTAGTGGCAGCGGTAACGGCCACATGTGGCCACCACTGCTACCCATGCCACCCATTCCACCATCGTTGCCGACTCCCCcGCCGCCTCCACCATCCGTTCCGTCCTTGATGCAGTGgACaCCGCCACAGCCACCGTTGCCACCGGCCGGGgACTCGATGGTTCCGGCACCGAGCCACCATTCATAtAGTGGCGgggTCGGTTCGCTCGGCTCGATGGGCATGGGCGGATGGGGCAAGAGTTGGGGTGGCATGCCGAAGGGATTGGTACCGACGCCACCCGGACCGGCACCACCACCACCCCCATCCATATCGGGCATGCCATCACACATTTtGGCACCGCCACCGCCACCACCGCCCTCGTAATAGCAAACCATCATACTAATCGACTTTtCCTCCAGCGATACCCGCGTATCCTCCCCAGGGAGTCATCCAAATGCAATCACGATCTATATACAGTGATGGACGTGCTTTGTGACTAAACTTTTtCtATTCATATTTGATGATAACGTTCGTTTtGTGAAACGGAaCCCTTTTtAACCATCGCAGGGAAGgTGTAAAATTaTAAACAATTCTTATAACTTTTTtCTTtCAAATCTCCcACATCATGCATACTGTTGCATAAATTGTATTGAAATTGTGCGTACTTCATAtAGAACACAGAAAAAAaCGAAAAaTCAAATTAGGTCAGCACCAAGCAAATGCAAAAGCATTACCACTTTTAtAACAAGTACAGTAACATCTATTTTATATTCTCCTTTTTCCTTTAACGATTAAACCAATAATGTTCCATAGTTTGTctATAGGCAAGCAGGCGGGTCACGTCCGTTTTGTGTGGTTTACTTTGGCGTGGGAAATATTTCATTGAACTATTGTCTTAATCGTACTCGGGAAAaCAATTTATAATAAAATATCTTaGAACGAGTTAgCCGAGCGTACAACACAAAAATGGACCGGAGTAGGCTGCGCAAGCCGTGTGTGTGCCATCACAGAAAACGACCACACCTGCTCCTCGACGATTCGAGGTTCAAGgACATCGAGGAACTCCGTACGCTACTACACACACACACACTCACCATAAGGATTCTTTTCCAGTCTTACTCTCCTAGCGTGTATAGCATATGTGTGTAGGTGCGTGATTTATGTTTACTCGTTTTACTTGCTTAAGTGTATCTCTATCACCCATGTATGGTGCCGGCGTGGACCCGTTCCGAGTGTGTATGTGTGTCCAGCAGTGAAGTAaCACTTGTAATTCTTAGTCCCATGTAGGACGGTGTGTTtGTGTGTGTGTGTGAGaTGGTGACTCTAATGATTATACACACGCACATACATCAAGACAGCTAAAATGTAATCGTTTCTTCAATCCTTtATtGCTAACGTTAAatAATTTTTGTTTtcTTtCCCcAaCCccTCTCTCTCTCtCTTTCTCTTtGTATCTATATGTGCAGTGTGTATACATGATTAGTAGCAGCGCTTAACGTTtAaTTTTTtGCTTTCGTGTTTTTCTCTAACGAATCATTATGCGCAGGTTTTtAAAAAAaaGTGCCCGAGAGTGTGAGGGGAGGAGTAAGAAGGGGgCAAGTAATTGTAtGGGGaGTTTGGGgCGGCGGTGAAACGTGAGAATATTCATCTGCTTCCTTGAGGCGTGCATGCAACACATTAATGTAAAACTAAACTGAAATACTTTTCCCCCAGGATAATTATATTAATAATAATAAATCAACATTTTAGGGCAGCCAATTTTGCCAGATACAGTGTGCATTTTGTGTGTGTGTGCGTATGCGTGAAAGAGTTTTATTTTAGCCGTTTGCAAAGATGACCAAAATGATCTGTTTGTACGGGAAACAGTGCAAGACATTAATATAAGTGCAGTGtttttttttaTACTGCATTAGCTCCAATAGTATGGTAGTATTAAGCAGTTGAGTAGACTGCATTAACGTATTCATAAAAAAGTGTACTAATTATGGCTCACGAATGCTCAACCAAAAATTGGTGAAAAAaCCAAAAAAAaaCCACGTTGGAAGAATTAGTTGGATACGATCATTCGTATCGTAtCGTTGGGAGCTTTCTTTTtCCGATAACTCCAAAAaTATCCcTATGATCCTCGTTTGGCtCGAaGgCCAAACTCCTACCGAGATCCTGGTTTGGATGAAGGCTCGGATCTAAtAATTTTGAGTTTgACGATCACCAACAGCAGTTtAACCTCGCATTtAAAaCTTaCAGTTGCAGTTtATGACATCACGACTTAGACtACCTTCTGCGGcGGaTCTCTGTCAATATCTGTGTAAGTAAAACTTAACAGAACACAAAAAaTGGAAAAaCCACCcAATAGATACAGATAATAGAGACTAGAACCAACGATCATCAGACTGATTACTGATATGTGAACGGTGCCGCAACaGAATGTAGCTACAAACAaCCAAGCAATCAACCGCAATCAACCAAGTATATCCGGTATAATGAGCCGCCCTAGCCATGGCTGTGCTGCAAACATACTGCTTTtATCATGGCTTCTTCCAATCAACTATTAACGCTGAACATTTAAAACATGTTACAAAAAaGACAAAGGTCAATTTGGATGATGGACGATGGTGGATCAATGGGACACAATGCATTCGCTTCAAAAaTCGTTAAATATCTTCATTTGTTTAAATATGAATCTGTGTACATTTATATATGTCCACTCAAAGTTAATCTTTGAAACTCAACTTAATAGCTTTTAAATAAATTTATAAaTTTATATTATTATATTGGGTGAATGTGCTGACATATCCACAAACCCTATTAGTGGATAACAGCAGCCAACTGTGAGAAATTTGAAGATACTCACTCTTGATACTCTGCTCTACCATTCCAATAAATcTCAACTTTAGGGACAGATTGCCAAATTTGTCTAGAATTTGATGATCCTTGATTGCAAAATTAATTTATTCGGACACTGTTTTTTTttATACATTTTtAGAGtATTTTTTTtGGATTGTGTAGTGATGATCCCGAAAaGAAAaGTACGCGTCCTTATTAAAaGATTCTTTTtAAAGTaTAAAAAaTATGCATGATAGGATTTTCGTtCAATTATTTTGAGTTTAAATTTCCCCGAATTAAAGCGAGGGAAGTGTGTCCAGGCGTTACAATGCGTTACAAGTAAGACTGTGCTTAAAGCTACTGTACTCACTGTATGAGATGAATGATCGTATAGAGATAGTAAAACAGATCGCTTAGTTACCGTTTCTGCACGTAACACTTCTTGTGGTACGGTATCCCTCAAGGACATCCTGTGGCAAGAGTTCCCACAGTCAACTCCACTCACGAATGCGGTAGGAATATGATGTGATGTTGTGACGCTTGTCGGTAACTGCGCCAACCTTGAGTTCGATTGCAATGATTATGTCTTGCACGAATTCTACCTGCTCCAGATATTCTCAGCCTGTCTCGCTCTCTCTCTCTCTCTctCTTTCTCTCTGCACCTGcACcTCTTATCacGGTAAACCaGATTCTGGTGATTCTGGTGGTGTGTGAGACATCAATGGCTCGATGTTGCAACTGTCCTGACTTCATTTTGGCGTCTATAATGAGCCTTCTCCTACAGTCCGAGCGAGCTGGTGATCGAACTGCTTACGTTATCCCAATCAACCAACGGTTTGTCACCTTAATTAACGTGCACACTGTACCTGCTCGATTGATTAATCACGCCTGGTGTACTGTTAGACCTCAGACATACATGCTAGCTTTCCCGTGTGCTGTACCTGCCGCGCAATCGGGCTCTCTCTCTCTTTCTCAaCGGTACACAACAATTTAATTAATGAGCTTTGATCCCCGTTTTCAGCGCAGGGAAGCCAAATATGGCCGCCGTGCCTGGCCATGTCCGGCCATTTGCAGCGGGTGCGTTACCGTGCGTGGCTGTTGAAATGTGCATTATCCACTGCGGCGTTCCGATAAAGGGGGTCCGCTAGACGCGTTAGAGGAAATGACGCTCCATTTAGTAGCTCACGACAGTTTGGATGAAAAaCAACGCTGCCAAACGCGGCCCTCGCTTATGGGAACTTCAGCACCATCTTCAGTGGCTAAtATGTTACCTTGTCCCAAAGCGTTACTTCAACAACCCGCTACTGCAGGACGATGGCTTTCAAAAAaCAaGCACACCAAAAACCTTCCAGTCGCATAGATGTTCCAATTTtCAAAaGCAAGGCCGTACGGCAAGGGCCCTGGTGACCCTTACCTTCATCGAGAAGTTGCGAGATGCGGCACGCAAGCCGTAAAAAAAaGAAGCAAATCTTCTCAACCTCGAAACGAATCAGTTTTCGCTGCCCAAAAATCCCATACCATCCGGTGGCAATTCACCCCGATAGGTCAGGGTCGCTCCGGCACCGTATTGTCCGCAGGTGTCACTGTGCCAACCGTGCGCTGGACGTCCCCATACCCACGAGACGAATGTGCGCACCTCTCTCCGATGTTTtCTCTCGTTCCTACGTCCGAACACACTTCTCCCCGGAGGCTGTGTTGCCGTTGGTGGTTCGGCGTGTCCGGCGTGTGGAGTCAGTTACGCAAATTGTGTGCACGAAATAATCGCAAACGCCTGGGGAGAGCCCAACACACGTCGCCGTATTGGGCGGACGCGCAACGGCGACGATAGAAGAACAGTGTACAACTAATGAACTAATGAAGGACAAGATGGCCCCCTGTCACTGGCCCTGTCTTCACGTGGTGCTTCACATAAGACGCGAGCTGTTGTTTCGGGCAGCCATGTTATAGCCAAGTCATGTCAGGCAGAGCTTCCCTTTTtCATTTCGTGCTGCCAATGCGgCCcAATCGGCTTACGAAGCTCTCTCACCAAAGCAGGTATCGCAAAATCGAAATTGTCCAAGTCAGATGGTTCCTGCTTGAATTGGCGACCTTCGCCGCTGTGTTGTCGAAAACAaCACGTGGAAtATTaGGAGATCTTCGATCTCTGAAGAACGTAATTGAcATGTTTACCTTTTTCACGCAAAACGAGGATGACCTtCCCTTAAATCTGTATGTCTtGTAGCTTAGTAGACGGTAAACAAGCAGTATAGTTTACCAtGTTAGTGAGTTAtGgAGTGTAACAAATTGgcAATAACCCTACCGGACAGAATACGCAaTTACGAGTCCATCCAAAACATGaGACTCACCTCATATCTTCGGGTCTAAGATCGGTTTAAGGTTCAAGGCATCTTCTGGCAATCGtATCTTcgtCATCAAGATGGATATTCAAAGTACGGGATAATTCTAGAAATTGAAGCTTCCCAATTCCTCaCACGAAGTCTTTCGTCATatGTCTTTACGAAACGAGACAGTTCGTCTGGGTCACTTTACTCGAGGAGCCTGGGATGtAGACTCCATTGAAGCAGTATCAGaGATAACTTCAGACCCTTGAACTATTAGCGTTGGCAGACAGGCGAGATCTAGACGAACAAAGTTGAACCTGTGAGGTTTTCTCGGAAAATCATTTAGACTCGTCTACGTCCACATTCCACGGCGATCAATGATCGTTGGTCCAACTcaGTTTGTTCCaCAATACCGTCCAGCGGTGCTGATTCGTCTTCCACCAATTACAACTAGAGCCCGATTCTATCAGACTCCTGTAATCGGTTCCGACCTTTCCGTCCGTGCAAGGTGCAAATGAAGTCCTCTAACAAaTTGCTCGCCcGGTCGTGCACtGGgTCCAGAAGCCCGGAGCTGGTGGAACGACACGCGAAACCACAAaCAACCATTAGCGCGAGCCcGTCAAACCCCcGGACgcccGCCCGGTTCGGCaCACAATCTCAGCAATCTCACGCGAGCTCACCCATGCCTGCCGTCGTAGTTCCGCCATTCCTGCgCGGGACCAACACAAATACcTCCCCCcGTTGGTGCTCAAGGACTCCAAAGTCATGCCGCGCGGACATTACACAACGGTGCAGCCGCACGGTTTCGAGATTGATTTGAAGCCGCATCCACACATCCACCACCTTCCCCACCTTCCGGCACCGgaGTCGGCTGGACGCCATTTTGTTCGATCGATTATTTGCAAGTGATGCGCAACATACGGTGCATCGCTACATTTTGCGATCGCACGGATCACTCATCGCACCTTCCGCCGTCGGCTTCCCGTGCTTCTCGGCAGCTTCTCACTCGGCTGCTCGGTTGCAAATGTTTGCTGCCCCGCTCGCTCTCcTCAATGCCACCCACCCACCCCGATGCCAATGTCTCCAAAAGAAAATGGTTGGCTTGCGCAGCAGTGTGTCGCGGCGCGTtGgTGCGATTCGAAATGCACCAATTTATTTGCGCTCGGTGGTGATGGAGATTGCGACTTCGGGTCGGCTTCTTGATCAGCAAACGGGGCCCGGTCTGGTCCGTTCTAGTTTTCCTTGGCGCGGGCGCGCACACGCTCGGTGGCGGGAAAAATTGCACCAGCCGCCACAGCAATAATATCTGCCATTAGGCGAAAGGAGGTTGCAAACCCTGCGAACGGCGGGCTGCTGCTGTGAAGTGGAAGTGGCCTGGCTGCTGTATTACTTTCCCGGGGGAGCTTGGTGGGAGATCCACGCGATACCcTGTGTTGATGAAGATGTAAAGATAAAGAGAATGTGCATGGGGTACAAGTATAATGGTCTTGGAACAATGGGCAAGGTTAGTtCAGTCGAAGTTTATCATCAAACTAGTTGGTGGGctCAcGAATTAAAGACGCAaTTAAAGTTCAGCCATTTCAAACCTTCATCCAACACACATCGCCCAAAAGTTGTCTAAAGTCTCCCTGAGGACCTCTCCTCAGGCACCATACGCCGGCACCCGATAAGACCAATCATCTAATCAACAATCGCACCAGCTATTCAGGTCGCACCAAAAAaCGCTTTTAGTGGATTGGTGGATGCATGGACAGAGCAACACGCGAAGGTCGCATTTTTATGTGACGTGCCGCAGATTTCGTACCTGTCAAAGTAATAAAActGCAACGCACCTTCACCGCCGACTACCGCACAGGCCGGGTCTTTtGATTGGGCGGTTGGGCGAGAATACCGAACACCGGGGTGCTAAATCACGTTTTTtGCCAAACCGgaGTCGAAACTGGGCCGAAAaCGTGGAAACCCcGTGCACCGGgGgCcCTCTtCTCTTCCAGcTGGGGTAAGAACACTACGGTGGGCATCtATTTtGCATCGATTTTTttAACGACTGGCACAAACTCACACACCGTTGCATCTAGTTATCGCCTAGAGGAGTGTGCCTGAGCTGGGTGCGGTTGTTCCAGTGAATGGTAAGATAGATATGGTCCAACTGGTCCACGGGTCGGGTCTAGAATGACCTGTCCGTGGTGTGGTGTTTGCGAAATAATTGATTGTGCGTGAGTGAGAATGATTGAAATACTAATAACACCATCTGCATTCTGAAAACTCTGTTTTAAGCTTAATCGCTCCACGGATAGCCCCACAATGCTAAATGTCTTCGGTGCTGCTAATGCTGCCGTCGGCTGTCCGCTCTTAATGAGCATCTTGCAGCTGTGTGTcATATtAGGTTTCGCTCGATTATGACCCCATAAGTACGAACGAAAGCGAAACGCACCGCCAGTTCGATGAAATAGTTATTTTTACTTTTTTTttAAaTTTGTTAGGCTTCCCAGTAATAGTTGTTTACTGTGCTTGGGAGCACAGCAAACATAAAATATCCCTGCCATGCATCGGCCCTTcTCTCTTCGGCGaTAAAAGCGCCCCTTAATGCAGCACAGCATGCAGCGGTGTGCCACGGTGAAaGTGCATCCATCCCACTTCCATGGCACCACACACACATACCAGCCACCACTTCCTGTCCGTCCGTAGCGCACGTACCAGCTGAACCGCGACCGCGATTGTTTTAAATTGTTGCCATTTTATTTTGCTCACAGTTGGCGGGGTGAGAGTTGTTTTTTTTtGcTtGCTTGCTTCTTCAAACAGTGTGTAATGTTGCCGCAACTAAACGCACCCGTTTTGTGCTTAAGCAGCGAAGTACATAAAATTAGTACCACATGTACATGTGCACCGGTGTGTTATACAATAGCGCACGCACGGTACGCACaGgCAcAaCGGAGGagCGGgCGGGGAGACGgtAAGCAAGACGAGAGCGGTCAaTCTAATCGAATGTGTCATAATATAGACGATTAACCTTTTTGTtATTTGACGAGCGTCtGTTTGCGTTGCTGAGTGATTGATGAGAGCGTGCATCGAAAACTGAAACGCGTCGTAGCGATTGAAATTGGTCCGTTAATCGGGCTGCTTCGGATGACCCGTATAGCCGTACGGGTAGCGTGCTGCTGCGCGGTACAAGaTGTGGATGgATGAGAGAGAGAGAGAAGGAGATAGGCAACGGTTCAAATCTCACTATCAGCGATCTTAATTAGCAGAGCCCGGGGATGCtGTTTTtCGCAGGTTATTATAATTGATGTGTTTATGGGATGCACGCGCACTaTAAAAaGCTCTCTGCTTCTCCTAGTGTTTTCATGTAAGAAAAAaGGATTATTAAAAAaCATGCTATCTTGCATCTATAAATTATCAAATTCAAATAAGCATTTCCATATTGGAGGTTGTTCTTCGCCACAGTCTCCAGTTTCGTTTTTCCCAtACCCTTTTTCGCACCATGACAAATCAATTCTTCCCAAGCGGTGTGTGTTGCGTAACACCAACACATTAATACGATAAAGTATGGCCGAAGGGAAAGAAAACATTTGCGGGATACACACAACGGCTATGGATTTTATTTtACTTTtATTTACaTTTtGTTTtACTGTAGTTCTGTTTTGTTTTtGTTTTTTGGAGCAAAAAGaGATTGGCCTTGCAATATATATATGCTCCGAATGCCgAATGCTGgCCCGTcAGAGTAGGTCAGATAAaCCGTACcGACCCCCcGAaGGGATAAGAaGAgAGGgaGtcAGTGgaGAGAGAGAGAGAGAGaaagAAAAAacatagAtAcAActAAGgTtagaCcgAacGGAgTtgTGTGTGTGTGTGTGGAcGTGGATATGTTGTGCAATATGCGCCCGGTCTCGGTCGCATGTCAGCCGAACCGAGTGCGTGGTGTGACATTTTCGAGTGCAGCGTTGTTCCGTTCCAGTTTTGGTGTTCGGGTAAGGTGACATGACGGTTAACATTTGCGCCAGTGTAAGCGCAGATGTGGAGAGGGTGGAGAAGGCTTTGGGTAATTAAAATTAATTCAAACATTAATTCCTAATCATATTATGCGATGAATTAAGCATGTAACTAGCCGAGTGTCGGTGAGGTGTTCTCGCAAATGGGTAATAAAATTTAAGTCGAATGATTAGTTTTTAATCCTGATGAGGCCATATAAACATACGAAGCCATAAAAATGTACATCGGTGGCTGATCTTGCGGAATAGGATTATTTTTATAGACGGGTTTGATTTGCTTATTAAATCCTAAGCAGTGAGCTTTAGGACGCAATAAAACCGATCAGATGTATTTTTTtAAATACTTTATTTGTCTACTTCATAGGGGGAGAAGGAAGAGTCATCATCATCACAGTTGTTATTTCCTGAACGAGCATAATTGTTGCGCTCTAGAATAATCTGAAGGACTAAGGAGTCAAAGCCTTCCACAACCCAACAAaCAACCACTTGCCCATGACCCGCTGTGTGTGGGGTTGCTTGTTTtGGAACGCCATTCACAGAACACGCTTGCGATGATGAGTAACACAGCACAAGCATTCAAAGTCAAGAGATGCTGCCCAACAACAACAGCTTACGACATCAAGTATAGGGAACCATACCAGCGGACAAGAGTACTTCGTAGTAAAATCGAGAGAGAAAGACAGCCTTTGTTTTtATtGTTTTtACTGAGGAGGAAaTCCTAGTAGCGTTCCAGAATTATCCGCACAAGGCTTGGCATCAAGCCATGCACACGTAGGACTGTCAGATTCGCGAGGACTAAAACCTCCTCGTAGCTCAGATTTGACACAGGATTATCTGTTAGGGTAATCAGGAGTATAAGACTCATAATGCTTATTtGGTCTGTCAATCAAGCGATCAATCCTACAGGACAGTCCCTAAGCAATAATCTGGGCAATACAACCCcATGTTCGATCGTTTCGTATGATTCATTATTATCTTCGGTAGCTCGAAGGATGGCTATGCTAGGGgAACTTCTAAAACGACTCCcTAAATCATCAACTAAGAGTACCTACACTGAGGAACTTGATTGCGATCTTTGCAGACATCTGCGCCTCAGCAACCCGAaTCCGTGGGGTTTTGGgACCCAAGGGTCTTGAGAGTAAACTGCGTTACCATACCATCAAACGACGACCAAAGACTTTTCATCTTTGTTGCTCTTGGACTGTGTGTCCAAAGACACCGAGACGAAGTGGTCAGGTAGGTATATTTACGTTAGCCGCTAGGATGCTATGAGTGACGAAGATGATGTTGTCTTTTGCCCAGTCGAATATGAGCCTGCAATTAATAAAGACCGTCATCAGAGCCGGCCACTTACCGTTCCCCATTACCGTTTAAGCATGCACTGCTTGCTATGCTATGTGACAACACCCACGGACACAGGCTCTTTCGGCAGGCACTCCACTTCAGTCGGCATCATGAGGGGATGGTAGCGCGAGAGAGTGCGAGAGAATGAGCGGCCTTAAGAGCGAAAATTCAAGTACGGGATTTGATATTATGACGATTAGAACGGCTGTTATCGCAACGATCGCACACGGCTATGGAGCGCTCTTGGGAAGTGATCGCTACGATCAGCCTTTTATCTCTCTTTGCTCTCCCGTCTATTCTAGCGCAAAAGATAAAGCTTGCATAGACAGTGGTGGATAATTAAACCAAGATCATATTAATATCGGATTTTGAAACTAGTGCTTGGGATACTTCTATTTGGTATAACTTTTCCAATACTTGGGGAATGTAGCCTTAACATCTATGTTAAATGTTTATAATATTTTTAATTTCCTGCAAATTTTTACGACTTTGATCCCCTTTCAATTATCATTAAAAAaCGTTACGATATTCAAAAAAAAaCCTATACTTCAAGTTCCAATTATTACTATTTGCGAATTGGAGCACACATTGGGGAGTAGATTAAAATAAAAATAACCATTAAATGCAAACTGCCAAGAAAACCACCAACCAAAACCATGAAAGGGAAACTGGCCAAGAGTTTTGCTTGTTCGAAACTGAAAGGTGTCAAGTACTGCACTCGCCCGCGAATGCCGGACCCGGgATTTGGgAATTGCACCAATTCACGCATtTCGCTACGTGCGTTACACAGCAGAGGTCATAAAACTACAATAAATAATATCCCcTCaCCTtCCCCCTCTCTCTTCTCTCTTGTTTCGGCTCGTTATCCTAAACCGTCATCCTTGTTtACAGCCCGACTGACTCCGGTCCGATTCCATtACACACATTATTGCgTAGGGGCAAAGAAaTAATAATGTTACATGAGCGgTACGTACCGGTACGGCTGACAAAaGCCAAAaCCcGAAAAAAaaCCCcAACAAATtGCAAAGGAAGACAAATAAGAAAAAaCGAAACCGCCTTGCCGGAGATACTGAATtGCCGAGCCATaCAAAATTGCATCTCGATCGGTACACGGCGGGTACCGGgCGAGAAGGCAACCTACATTTCGTAATTGAAgCAATCGTTTCCAATAAACGAACgaTATCCTAAGCGATGGCGGGAAATAGACGAGAACGAGCTGGAGGAGAAGCAGGAGGGGAGAAGGGGAGCAGTtCCTTTTTGGCATGAGCTCTCACCTCCTGCATCTGCGGTTCCTTGTTTCCTACTTCAtCGTAATGATTCGTCGCTGCTAGCCTTtGATATGCTGTACCATGGCTAGAGGATGCCCGCCGACTCCGATTCGCGTGAAGTGCGTAGAGGCAAGATAGAGCGGGAAGGCATGATAGCGGGAGGTtAGGTGGAGAGTAAAaGAAGGGAAAGGAGAAGGGCGGTGCCGATCCATGGTCGGCTGAAGGTGGCCGGAATCCTGTCGATCAACTTTCTACGCGCACGCACGGCCCCctGATGCTGTTGGGCCCGACTGCTGTGGAGTGCATAATTGGGGTGGCGACCATACCTGCTATATGCAGCGAGTGGAGGCGATGGTGGTGGTCTTTGGACCGGCCGGTCGGGTCAAAAaGTCGCGAATTCTTCGCACCCAACCTGAAGTCCCCCGTTGGTGAAACCCTGAAaCTaCCTCGAACCGAATTCGGTACTCCGGTAGGgTACCCAAAAGGGCAGCCCAACAACGACGACGTGGTGAGGACGAGGTCAAATAAGACATGATCTCTCGAGCAAGCGGTTTGACTTGTTAAAAATAATAAACTAGAGCTCGGAACGtAGGTAAAAAGGCAAACATTGGAAACCCCCGAATAAAGCAAGACCGACGGGCcACCGACAGCGTTTGTGCGACCCGTTTCCAACTGGCAAAGCCATAGTGTACGGGTTACGCCCTCTAAAAAGCCGGAATCCTTTCAGCAGTCTGTCTGCGTCTGTATTAGCGCTAACCTGGTACCGACACACGGTAGAACACCAATGTCGCCATGTCAAATTGTCCAACAGGGAGCGAGCCGCACACACACACACAGTATGACAGACGTTGACAGACGTTGGGAGaCGTAGCTCAGCTCTGGTCCGGGAACTGTATCAAGGACGTGCGCCATTtATTGCCAGCAAGCGCcTCAAGGCAGAACCGAGgCAGTGGgCgAGATCCTGCcGAGATGGgTATCTGTGCtCGgTAACCTAAAaaTTcAaCCCcAAaaCAAAAGGGgacAaGgTTtctGGTGgCCTTGTtGACGCAGAaGGACcgATGCACACAGAGCTTGtGGAACGCCGAGGACAAGATGAAGGTACAAGGTAAaGGTAAAGGTGTGGCTACCACTCTTACACACACACACACACAGTGGTaCGAAAAaGGgTCCTTTCGCGAGATGACCGCCACGGGTCCGGCGAAGGTGAAATCAATCGATAATCGAATCGCCACcAGCGTCCTCTATCTCTAATGGTACGCTTCTTGCGTTACCCACGGCCATCACagCTAGCACCCTATcTtCCCTTTCTCTTCGCGTGTGCCACCGCCGTGTGTGGCGTTCGGAACATAATTTAGGTTGACGCCGTGGTATCCTTCACGAGCGGGTATGAATGTGGGCTGGTGGGCAGCAGCAGCAGCAGCAGTtCGAGAGAGAACGTTAATCGTAGTCTTGTTTAAATGCAATCAAGCAaGGgCTAAGAGGAAAAGGgAAGGAGAAGAAGGCGAACAAACGAGCGGAAGGGTAATGTCCAAATTCGCATTTTTCGATCAAGGTTTATCGACGTTAGAGACGGCAGCACTGACAGCGATAGGCTAccAGAGATCTGGTAAGaTATTGCTTCAAGTTTAtGATCTtGCGTGGCGTTGTGGCCTCTGGCgCGGGggAGgTTCTTGATAACTTCAaGCGGAGATTGtGTAGCATTGCTCTATGTCGCCATCAaTtATCCcTTtCCcTCTCCcTCcTTtaGgCAAaCTTTGAAaTACTCTCCTAGAGTTACAGAGATAGGAATTCTTGGATATTGAGGTCCTTCAAGAATTtCTCAACTTCGGAAaTtAAagTTtGAaGTtCTTGGAtGTGAATATTACAAaCTCTtCTTCAGCTCGGATATCTAGTTTAGGAATTTCTAAAACTTCCAGTCCTACGTCATCTACTCGAGAGGACTtATTCACGCCTCTCGAATGCGTATCAAATACATCGGCAACCATTAACGAGAACTGTCAAACGTCGTTAACGAACTGGGACGAAATGGAACCGGCGGACGTAAATCTCCAAACCGTCCGATGAAAGCGATGCGTAATGTGCCCACcAAAAaCCATGGGAACCCTAACACCGCCCGGGGGgAGCTCCCATCACAACTGGTGGAGTCcCTTTCCCTTTCTTTCCTCCCTGCTCCCTCTCGCggggtttCATTGTTGTTTTTtGTTTtGTTTCGTGAGAACAGTTATAGCGTCCCAAAAATCTTTCTGGCACACCCATCTCTGCTCACCTGCTGTGATCGATCCGAGCTGGACCCGAGCGAGACCCagCCTCATCTCaCaCTCCTCACTTTCCTTCGCAAGATgcTAAACGACCCCcGGTCGAATCGGTTGGGgTGCTAATTTTGtGTTTTTGAAaTTAAAAAGcTCCCCTTAAGGGTACCGACACGGACCGGAGCGGATGAGTGAGTGAGGGTAACCAATCGATCGGGTTGGCTGCAaCGCGACGCGAAAAGGTCGCCACCTCCGGGCATCGCTCAAaCGCTCTAATTGCGGATCGATCGGGCGTAGAGTGTGATCGAGCGAGCGAGTGTGAGCGCGCGCGCGCGCACGCTTGCGCCTTCGCGGCCCGCGGACACGACCGGCGAAAGGCAGGTGAGAATTTTAATGAAATAAATTCATGAATGACTTTGATTCGACCGTATAAAACTAGCAAACAGCAaCAAAAaGGAGAGaGaGAAAAACACACACACACACaGACGGAgaTAGGCTCGTTCGAACGACTAATCGCTTtGGTTAGGCCATCTGTCCCCACTTACGAGGTCTGTTTATAGTAGCCGATCGTTAGGTCGAATATGTATtAAaGgTGATTCTGCTGAGGTATAGGAGGTTTGGTGGAGCAACCACTTCTGGTCTCACCTCTACTCCTCCTTCTTCAGGCCACACAGAATCCAGCAAGATGAATtGGAATGCGCCTTAAGCGAAAGGACAGAGCGAGAGGACATGCTACAaTAAGATCACGAAATAGAACCTCAACCGAAAACACCGATAGTGAATGGATCAGGCTTTTTtGCATGCGgTGTCTCTGTCACTCACGTTCGTCGCGCCTCTACTGCTTCATCCTCGTGCCCCCGCTGgCcATCATCTGGCCACCgCTGGACCAATGACCTCTAGCTGTACTTTGGTAGCTTGAACCCTTCGCCGAACCCGCCGGCACGTCAAGAAGTCGCCACCCTaCCAgTCAGCGCGGAGTTCTACCACACTAGGTCTGCTCTAGCCGAAGCCTGAGATcGgActacccccccccccccctCccGTCCcAAGATTGCgacGTCTTATGTAACATATACGCCTGCGGGAATGATACGACGCGTGtGTTCGTTtaCCAGCGCCAGACAACGCCGGTCCGTGGTGGGCTTTTCTACCGGCACAATtCGGGGTTTCGGTGACTCGTGCGGCTGCACAGTACGCAAAATAATGGCAATAAAATATTGAGCTTACGATTGTTATCGAAGGCGAGCCGTGTTGGGGCGTCGAACGAaCTTCTGACGCGGGCCTTTGGCGTGGCTGTGAGTGAAGGGGAGATACGACCTTTATGCCACCAGCACTTTAGCCCCCGAGACACCTGGGCCAAAAGGCACTGGTTCTCGGTGACTgCcTCGGTCTAAAAAAaaCCCGGGTAaGACTTACTTTCTACGCCATTGCACCGAGACGGtcGAGTTCGCTtCGGaTGACAGTGGCAGCGTGGAGCTTGGGAgAGTTTGGAACACTTTCGTTtCGCGGGaTTAAAGCCActCGGAGATATCtcGTAGCGAAGGGTTATTACTCCGGTTATAGAGTCGAGgAACCATCATTACTAGAATTCcTAaTATCTTAGACGTTCGTGAATTATAAAGTTtCTCAGATATTGCTGGgAAAGAaTTTCTtGAGGAGCTTTCtAGATATATTACTATACAGGAAtCTTAAATTGATTATTAAGTTgtACGTATCTATACTTTACATACGGGACAGTCCGGTGGTCGAGAcAATAACGGCGCCAGTCTTTAAACGGCAGgaTCGGGgTTCAAATCCCATCCAgaCCTCGCCCcGCGTACGCAGGGttGACTACTTcGCTacAGGTACAATCAAGTCACAGAAAGCcAGAAATGGTAAGCCgagACCTTTCGaGGTTATAGTGCCAAGGAAGAAgAAgAtATTTGACATATGTTAaGATTCGCCTAGAAGTTCGTCCAGCTTGCTGAGGACCCAGATATTTCTGAGGAAGAAATTCTTGAGGATCTATGAATATCTCTCCATAAGAGAATGGAACTTATAATCCATTCCTTTCAACATCTGTACTTTTCAAATACTATGATCCGTCTAGAAGTTCGTCCAGCATACAGGACGTCAGAAATTCTTGGGGAAGAAATGCTTGTGGACCAGTAAATCCCTCTTGCTAAACAGGAGCAGAAAATCAATTGATTATTATTATTAATGTATCTGTACTTGACATATGGGTGGTCCGTTGGCCAAGGCGAAAGCGGCGCCGGTCTTTGCACGGCACGaCTGGGGTTCAAATCCCATATGGGCCGTTCGCGCATGAGGACTGGCTATCTAACTAAGCGATATCAGTAAGTCTAGTAAGCCAGAAATAGCAGGCATtACCTTAAGATTAAGAGGTAGTTAGGTCAAGAAAGAAGAAGAAGACTTGACATATATAATGCTCCATCGTGAAGTCCGTCTAGCTTGCAGTTCCTCAGGAATTCCTGAGGATGTAATTCTTTTGGAGCTAAAGAACTCTTgCTTGTTTACTTGACATAACTCTTGCTACAGAAAGACTCTTGTTGCTAGCTTGCAGGTCCTTAGAAATTCCTGGAGAACTCTTGATAGCCAGGAATTCCATTGGATATAATTTTtAGTGGATCTATAATTTTCAAACGCCGTCTAGAAGTTGCAGTTTCTATGAAATTCCTTGGAGAAATAATGCTTAAGCTACTCAGGGAACATCTTACTTTAAAGTGATGTAACTTCATGACGCCATTATTTTGAAATTACcTGTACTAATCAAAATCTACCTCGTAGCATGGAGTCTTTCAGAATTTTTAGACGAAAAATAAAATCTTTTGGAGCTCTCGGAAGTATTACTTTGAGGGgTTGAAaCAGCAGCTAATTAGTATTCCGAGCTTAACAGCCCTTATCAACTACTGACGTCTGCACCAATTCAGTAGACAGTTCAGTTGGTACTCCAATTGGTAATTGTGTCTCAGTTATCTATTTTTACCGCAAACTCTTTAAACTTAATTATCCAGCTCAAGTCCCTCTAAAGATAAAGAAAGAGGgAAAGCCACAGCAGCCAACGCGTCGACAGCCGTGGTTGACATTGGTCATGgTGGGAGAGACCTACCGACCGCCACGAtCGTTTGCAGTGCAGCATCCGATAGCAAACaGCAGTCAAAaCAGAATTCCAATtACTTTtCATTTCCAGCGGTTCTGTTCGCGGGTTTTGAAAGCGTTACTTCAACATGCAAaGCTCAACTTTACTTTTTTttATTTTAAATCAAAATAGAATTTATTGTCCTCAaCTTAAAAAtACTTTTCATCACTTCAAGAATTCTTCAGAAACTCTAGTCTTTCCAACTAAAAATCAATAATAATAATTTTACACAGCTCAAGGATTTCTGCTGAGCATTGAAATGAGNNNNNNNNNNNNNNNNNNNNNNNNNNNNNNNNNNNNNNNNNNNNNNNNNNNNNNNNNNNNNNNNNNNNNNNNNNNNNNNNNNNNNNNNNNNNNNNNNNNNNNNNNNNNNNNNNNNNNNNNNNNNNNNNNNNNNNNNNNNNNNNNNNNNNNNNNNNNNNNNNNNNNNNNNNNNNNNNNNNNNNNNNNNNNNNNNNNNNNNNNNNNNNNNNNNNNNNNNNNNNNNNNNNNNNNNNNNNNNNNNNNNNNNNNNNNNNNNNNNNNNNNNNNNNNNNNNNNNNNNNNNNNNNNNNNNNNNNNNNNNNNNNNNNNNNNNNNNNNNNNNNNNNNNNNNNNNNNNNNNNNNNNNNNNNNNNNNNNNNNNNNNNNNNNNNNNNNNNNNNNNNNNNNNNNNNNNNNNNNNNNNNNNNNNNNNNNNNNNNNNNNNNNNNNNNNNNNNNNNNNNNNNNNNNNNNNNNNNNNNNNNNNNNNNNNNNNNNNNNNNNNNNNNNNNNNNNNNNNNNNNNNNNNNNNNNNNNNNNNNNNNNNNNNNNNNNNNNNNNNNNNNNNNNNNNNNNNNNNNNNNNNNNNNNNNNNNNNNNNNNNNNNNNNNNNNNNNNNNNNNNNNNNNNNNNNNNNNNNNNNNNNNNNNNNNNNNNNNNNNNNNNNNNNNNNNNNNNNNNNNNNNNNNNNNNNNNNNNNNNNNNNNNNNNNNNNNNNNNNNNNNNNNNNNNNNNNNNNNNNNNNNNNNNNNNNNNNNNNNNNNNNNNNNNNNNNNNNNNNNNNNNNNNNNNNNNNNNNNNNNNNNNNNNNNNNNNNNNNNNNNNNNNNNNNNNNNNNNNNNNNNNNNNNNNNNNNNNNNNNNNNNNNNNNNNNNNNNNNNNNNNNNNNNNNNNNNNNNNNNNNNNNNNNNNNNNNNNNNNNNNNNNNNNNNNNNNNNNNNNNNNNNNNNNNNNNNNNNNNNNNNNNNNNNNNNNNNNNNNNNNccGgTTAcTCCCCCCCCCTccTCCctCcTCcTCCCCcGATCCCCTcTCTTCTCcTCCCCATGCCATACCATTTtGCGCACCGTCGGACCCcTTcTCCAatATTGTGGATCGtCCACAAGCCGgACCGgAGCCACGACCGGAGCCTTACGTGCCGTGTCGAATTCGTGCGGTGTGCTCAGTTCtAGTTGAACCGTTCGcGGTAACGGGTGTGCCTTTTCTTAGCGCCAGTGCAGACCCTAGTTGTGTTTCGCACCTTCAGCAGCTTGTGTGCCAGTGTGTCGTTGCGGAACGTGTCGAGCGTATCGAGCCTTGTTGGTTAGTTTTCTGCTCCGTTTGTTTTTGTAGTGATTGTTCGTAAAAGTTGTGTTTGTTTTtGTTTTGATAAATTATTCTTAAACCATcTTTTTTtATTTTCTCATTAAAACTAGACAACTTAAATAGTCGCAAACCGTAGATCAAATCGTGTGGTGTGAGTTGTTGTGACTGACGTGCGTGCGTTTtGAACAAGAACTgAaCCGTCTCCTGTACGGTTGTGATAACAGAAGAACAGACGCGAGGCGCGAGAGGAGTTACGAGAGGGTTGTGCGAGACCCTTCTCCGGTGGGgCTGAACGGAGGTCCTACCAGTCAACCAGCAGACTTCTGTGCGCAATCAACAATCACTATCCTtaGCAGCTGGTATCGTCACCACCAACAATGATCAGGTAACTAGACGCTTCcGGTTCCTTCCAGCTATCTATGTACCGGGATCCTTTCACCTCCGGGGGTAGGCCTACCCTGGAGTTGGGCAAAGTGGTTCTAGAGcTGGTCGAAGTAGTCGAAGGTGAAGAGGAaGATAAATATGATGGAAGCAAGACAGATCGAGCAGTTGTTGATTAGCTGCACGATTGCGAGGgCTCGGTAGATTGCAGGCGTCAAGTTGTTGTGGGTCACgCGATTAAAGGGTCTTGTACACTACATCTCATTCCAATCTCTCGTGGGAATCGTAGTGCGATAAACTGCAGCGAAGAGTAGCAAGACTAGTAGGAACACATACATTCTCCGGGAACTCGATCAAGCTCGCAAACCCCGCAAAGAACGAACCTTACCGCGCATACCAGCATCTTGCGGTGTGGAAGGATGCGGTGAAGGTTTTTCGAAAGTGACAGTGGAGACCTGCCAACGCTACGCGCCACGGTACAACACCTGTACGGTGCTGCAGTTGCAGGCACGCCGAAAGAAGAACTTATTCCCCACACGAGGTCACACCGTCGTGCCTTCCGTCAACGGTCGGTGAAGACGGGTCGGCATTCGGTTTTGAAGTAGGCCACCAGCGCTCTCGCCTCATCTTGCCGCGCGTGTTTGCGCCATTTTCgCCACCACGGTTCACGATCTAGAAACAAAGCCACCAAGAAGGAGTGAAGGGAAACAACGATGACGACAAATGAAACCAACAGCAAAAAAAaTGCGAACCCCCATAGTGTCTATCCTGTTGCTgTTGCCGTCACCTGGCGAACGGATCGTGCCAGTTGATGAGCTGTTGATGCGCTGGTGGAAATGGAACGTTGTCATCGCTGTTGGTGATCTTTATAGTACGTGAGTGCTGGCGCGCGCTCTTGACACGCGCTCTAACCCCTCGTAATGgCTCTCGTGGAAGATTCACcTCAAGCATTAGCGTTTTGGGTGAAGCAGACGGCCTTCTATCAGTGCTCCACATGTAACCGAGGAATCCTCTCGGGGGACCGCTCGGAAGAAGGATTGTACCATTTTAACCTCGCTTGGACGCTGACCATTGCGCAATTGATGACCTGTTCGCGCCGAGGGTGAAAGGGTTCGATTGTAAGCAAATTGGATGCTGTGGGATGAAATTTTTGGTGGTTACATGCGCATGGAGTGAATGGCAACGACGAACCATGACGATATTCTGGATGGGACTTGGTTGAAGAGAGAaGAGGGgTTTtGgTGATGAAaTTACTTTGAAGATTTgaTTACAATGTGATTCAATaTCAGGTGCACCAAGAACTCGACAATTGGAAGATTGCTCCAaTAAAAGAGTACGAGCTCGTCTAGACCATCTAGCCGATCAGAAaTAGAAAGGGTTGTTACAGACATTGCTCTGAaGAGTTGTTTACTATGCAATTCAAACATGACAGAGGTCTTAGGACGCTGGCCTTTTAAAGTATTCGGTGCAAGAATTTGAAGTTCGTcTAAGTCCTCGAATTCTAGAGATAGAAAAGAAATTTGGAGATGCGTGCTAGATGCACAAGGAATGTAGCACATGGTATAATGAAGTGATAACTAGTCCTCAGTCAGAGTATATGGCATGTTCACCAAAATCAGGTGCTAACAACAGCTCCAAGCTTGTCTACTACTATCGAAAGAAGTCTTCCAGACTCCAACACAATACCCAGATCGAGTTTTTCCCAGCGATTGCCGGATATTGACTCCAACATTTGTGACGATGTGCGGCCTACCGatACCtATCTATtCGTGTGtCGTATGGATGTCCAATTCTAACAGCGCATTGATGATGCTAATCTTCGCTCCCGAAGACCCAAAAGAAGGTCACAACCACTTCCGCGACAAACGGTTTTGTGTTGCTGTGTGTGCCTGTGTTTGTGACGAGTGTTGTGTTCTTTTGTACGCTTCCACAAGCGTATTCTTACCAACCACCTGCTGTTGCTGAGGGAGCCGTGATTACCGAGTCATCGCCGCCGTCGCCGTCCCGGGACCCGCATCTCCTACTTCGTCGCCACGTCGGGAAAGTCAGAAGCGGGATCTAACGGTTGTTTTGTATGTTGATACTGCCGCAAAACCCATTCTTTGACAGGTGGCGGCTGGATGTGTGTGTCTCTCGATCTCTCTCTCTCTCTCTTtCTTtCATTAGATATATTCTTCTACCATGCTTTCTTTCCCTGTCTAGTTTATTTATTTATGTATTTTCACCGTGGCTTTCTCCGCTTCACCTCCATCCATCTTCCGCTTCTATCATCCCTCATTATCTCTACCCTATTTCTTTCATCGCCCTCTTCTGGTGTAGATCTATCGCACAGCACGCATGTGTCACCGCGTGTCGTATGCGATCGCATTCACCTCACTCGCTCACCAAGCTGCCATTGACCTGACCACGATCAGCATACATAACAACGTCACCAGTCCCGCTTCTGCTAACCGGCCTGCTCTGACATTCCACGAGGCGTGTTTCCTCCGATACGTCAGATGCATCGGACCGCGGTGTCGTGTCATTAACCCcAaTATTtGGGCTTAGTTCTGAGGACtttTTTTttATtCTTTCTTATCGTGTTTTTCGTACGCCCTGTTGTTTGAATTCCCGATACCTCTAAGCATCGGCGTCGGAGGGCAAAACAAAAATGGGAAGATTTGTGCGAAAAAGTAGGTCTGCTCGCGTGTGCTTCCCGAGGAGAAAACGaCACCCGTTGGGAAGAACTAATGGTTCCCCGGGCCcGGCCAAGCTGCGGAGaTGATGCTCGCGGTAGTTCGCGGTTGATAAGCTATTTATTGGTATTTATTTATAGCATCCTTACAACGATGACCTGTATCTGTTGGACGGAGGAATCTCaCTTAATATGGGACTTCAGATGGCTGGTTTTTtTTtGTGCACGTGGAAGACTCGCGACCTTATTCGGTGGTTCGAAGTGATATCAGATCTACGTCAAAACGGGCTAGAACTTTGAATTTCTGCTACGGCGAGAGTCCGGCTCGTTGAGATCTGGAAGTCCtCAaGAGCCTACGTGCAGAGTCGATCGAACTCAGGTGCTGTGTTCCTTCCCAGCAGAGGTTTACAAACAGATGGTTACTTAGGTTGGTGTTTCGGAATACTAAATATCAAGGACACGACCATCGTACTCTAGATGGTCTAGACAAAAAGTATTGTAAAAAAGTATACCACAGTAGCGAAACTGGTGTACCGCAACCGATACACATTGAGCGATTCACACCACTGGCAAATACTTTGTACATCACACGCTCCTCCTCCCCATCATCACCGTCGCGCCCTCCGATCGGCATCATCTGCCGCAATTAAGACGCGACGCGTTACCGCCATGTTTCTTTTTGCCGGTACCGCCAAGGTTGACCTGCTCGCCACGGTTCGCTCCGGTGTTTGCTCCATAAAATTAGCATTTAATGCTGCCCATTCGGGGACACGACGATGGGGACGTATGTCGTAAAAAAAAaTACCTACAACACCCTCACCCTCGCAAGCAATTCCGCTACAATTCATTCGTCGGTGAAGATGGGGCCTCCAAAACGCTTCTtCTTTTTTATTGAGCTACACTACTCGAGCGTTTGTATGCGAGGCGAACTTTCAGGTCTACGGATTCGCTCGCCTGCATTGGACACGTTATTtATTGTCTCAAATCACTATGATGGGAAgTGGGgTTtGgtGTTTTTTttGTTtCCCCCcAAAaGAGGAGTGTGGCATTAAAaTTTAGTCTGTGTACGTACTGGAGCAAATGGCACCCGtAATGAAGAAGAGCTGCGCGATTTTTTTTtATAAATATATCTTTAACGCACTCCACATTGGGGAGAAGGTAAGCCGTCCGTCTACGGTTGCTGTGTGAACAAAAGAAACACTTCAATTAATACGAGAGCGGGCAAGCTGGGAAGGAAGGTAACGAGAAGGGAGAGAAGACACATTCACCAAACACTAAAATAGGGATTTTCGATTGCTCGTCTCGATGCCGAAAAAATGCCAAAACGAACAAAAAAAAAaCGAAATGGCAAACAACAACGTTAGTCGATCCGACAGAGGGCGCACTTGAATGGTTTGCACTTTAAAGTGAAACGATCACGTCTTGGAGGTGGATTTGTTCGGTTGCTTTGGGAGGGATCAATTGGGGTGATGTAACTCATCTAATACATCTAACATGACACGACATGTACCATTCGGACGTGTTGCCGTGGAAATCGAAATAGGCGAATACGAAATGAGCGATGTATGCCCCCACTAAAGCGTACACGTTCGAGTTGAACAGCTTTATTtGAGTTTAGATGTACATTTTATTGTATCGATTGCATCCTCGCATGGCTAGCTTTCAATCATGTGTGTTCAATAATGAACGTAGATTGAATTTTATGCAAATTAATCGTTTGCAAAGACATCATGATTTTGTgAGGGCTTCATAGCGCCTGGTAGTATGCAATCACTGCTATTAATTTGAAACTTTAGTAGTAATGATAGTAGGAAACGCTTTGAGAAGATGGTCGTACAACAGGTACACTTTCAGTATCTCGTACTTGGCCTACCAGGTGACCATCAAGGATCAAAATGAGCTCTTCTCTTCGACCTGGAGCTAGTGATGTTCATCCGAGtCTCTCAGGAGAAAATCTAGGGTGGTCCACCTTTCATAAGTGAATCCAGAGTCCTGGCATACGCTGATGACATAGACATCATTGGCTCTCCTATGTATCTTAAGTGTACCAaGgAGGAGGCCCAAACCTCGGGTTGGTGGTAACTAGGAAAAaTCCAGAATGATGGCGGCAAGCCTTAATGTATATTGATACTGATATTATGAGCGATGCAGATAGGTGATCAAGGTTCATAAAGTACCAGTATTCTTATGCACCTGTAAGATAGAGGACTCTAAATTCCTCTTCGAGAAGCTTAGCCAAGATTTTAGGTCCAGTAGGTGTGGAAGGAGTTCTATGAACTATTCGGTGATCTCACCAGACCCCAGTAAGTCAACCGCGCCAGACTCCGATAATGtCTTTTCCAGACTGCTCAATATGAACAGCGGAGGCGTGATAGGCTAAAGTTGAGATGACGATGGAGGCGTTAATGCGTCTGCTAGAACGGTCGTTATATTAGGTTGGCAGAGAATGtCTGCATCAAGCCAAGATTGCGACTTAAGCAGGTAGCGATaGAAGGCAGCATTGACACATTCAAGTACTGTCTTTGTAAGCCGTCAGTATCTAAGTCTAAGTTCTAAGTTTGTTGTATCAAGTAtCTTTTGAACTaGACGTTATCATTTGAGCGTTACAAGGAGCTCCTGTAAGCGGAATATTCTAACGCGCTTCAACTACTCCTCTAACTGCCTGACCTTCATTGcGGCCCATCAGACTCCTTGCGCGACTAGGCCTTTGCAAAATTTtGCTTCTACAAACTAaGGGgCAGCACAAAAaCAAACAAACAACACGCTCCAAAAGCCGTACGACAAAATATGTCACACTGCGCTACCCTTGGCCGACGATCGGCATACCTCTTGGGCGCAACGCCATGAGTGGCCAACGGGCCCCGACCACTTCCCGAACTGGTTTCCCGGTCCGTTCACACTATCGCGGTACCGTGCCCAATTTCACGGTCGATGTCGTTGCCCTTTTGCGGATCCCGGCGAAAACCTAGCCCCATcTtGCTGTTGCCCTGCGTTTGGCGTTTGAAGTGTGTCCACGGCGTACACCGTTCCAAAAGGGGGTTCCGACCTCGAAATGCAGCGCACACCcAGTTGGACTGGATTCCcATTTTCGGACCACGGACCGGATTTCGGACCGGCGCGTGCTGAGTCCGAGCACTTTTCCCTTTCACCCGTTTTGGGAAGTGCGGAGAAGGGGCGAACGAGGGGGCGAACGAGCGGGTACGTGGCTTGCAGGGTGCAACCTGCTGCAGGTTTCGGAATGCTCCGGGATGGGACACGGGTTTGGCAAAACCGTACCGGCAATAAGAAATTGAGATGAAATGCTTTTACTTtCCTATTCCCAGCTATCTGGTTTCAGCATCGGGTTTCCcTTCACTCGGATCTCCTTCAATTTCCTTCTCCCCCAACCCTCTGGCCCTGCTCCATCCAGAGTATGGGAAGTTGGAAAAACTAACGCCCGTGTTTGTTTTTGAAAaGCAATCTTCATGCACCCATCCTTGTGTTGGTTTTCGGTTAACGTTTGGCTTGCGGCAGATAGTTTCAAGATGGCGGCTAGTGCTTTGCCGTAAGTAAATGCAAaCAAAAAAAAaaCAAGCAAAGCGCCAAGAAAAACGCTcaGTAAACCTGgTCGAGGAATAGAGTAACACCGACCCGACACCGACGGTGCAAATCATCCTTCTGTAACGTGCGTCGCGTGTCACATGCGAAAAAGATAAAAAAAaCACCAAACCCCCCGTTGCGTTCGTCTATTTTCCCAACGTTTCGGGATGTTTCGCCACCAATTTCCGGACATGCTGTTGGATGCAGCTTttCTCGCCCCTACCCTCCCACCGGTGTGCAGTAGAAAGTTGGGTTGCTGCAGCCGAAGGTGAATGCACCGTCGCCCTAAAGGGGGCGAAGAACGCGCGTTCCACGCGAAGTTGTGAAGGTGGGACGGTAAAATGGGGCGTGGGACGTCCGCGAAAAATGCAAATGATTGGTACGACGCCTGGTACGACGATTATCGCAACCACGGCCGTGGCTTACGTAACGCTGCCTCAGATTCAGACCGCGGAGATCACATTACGGTAACGGTTCTCTCCAGTCTACGAGCCGAAACAAAAAAAaTAAAaCCTCCACCTCTAGACGTCTAGAGCTCGTCAAGGGGCTTCTGTTTTTGAGATGCAAACGAAGAAGAAGAAGCAAGCAAAAGGGAGGACTTTGAGCTGGATGATCGACTGCCAGTGAGCGTAGTCTTtCTCTCGATCGACATATGCACCACATGGGGCAGGATCGCACCACGCGTTCGGCTGACGCAATGTGCGTCCAATAAAACCCTACCGAAGCTATCTGGGTTAACGTGATGCGAATCGAATCCCTTTtGGATTGCCTATTGCTGCCGAAGAATGtCTTTTGCCACAACAATCGTAACCCATTGGTGACATGGTTGGCCTGCGGTGGAACTTTtGTTACGAACGCAACCTATCCATCAGGTACCACCCcACCGCCAGCAAACCTGCCAGCAGTGAGCACACACTCATCGATTCCGCACGTTTGTGTCACATCGATATTGGCGTAAGGGCTTGATGACCTGATTGTACGTGCCGGCTCCTCACATACCTGATGGTACAGCAGCTTTACCTTTtTTTtGCAAAGACACGGTGGTCCTATGCCTGGTGCCACTGGAGAACACAAGAAGCCGTTCATTTGTGATGCTGCTGCCTCATTATGTGTGTGCTTGTTCGTTGGAGGTATTAGTTTTTTtGTTCCTTCGCCTACTTCGCTTTAGCACCTCCTGCCAGTGTTGCCAGCTTGCACAATCGGCATTCGGGTTAGTATTGATTTAACGGCACGCGGTACGATAGTCCCTGCCGTAAGAAGAATGCAGACCTGCACGCATGTACCACGCACAACGGTGTGGCCATGTTGACGCTGGGGGAACAACGAAAACGAGCAACAACAAGAGCAGAAAAAAAaGGAGACCACCGCACAGGACAAGGTTTTACACACATCCCTTGCTGGCCAGTCATGTCTTACCGTCTCTCATTCTCGTGCGCACCACTTCTTGACCGCCGGAAGGGGCCTACGGTTTTAATGGGCGCTCCAGATACGCAATGCGTGTGCACCACGGAGCGGTCAGTCGGACCGCATTCAGTGCTCGTGTGTCCGAGCATTAACGAAAGTGAAAGTACACGGGTCGGACGGTCGACTACGAGtAGGGTTTTTTTTtttGCTCGTGCTGCAGATCACACACCTCGTCTACCGAGACTCGGTTtATCTGTGTCCCGTTCGCCAACGACCGCCATGATAGTTTGTTGTTTTAATCGCTCCCTTCcTCTCTTTCTCTCTCTCTGTCCCTACTGTGTGTTCGCATCTGCATAGTTACAGCACGCGAACGCAAATACTCGATCTCGATTCGATTCTGTTAGGGGTTTAAGACGTACCTGACGAGACAGAACAGCGCAACGCAAGCGCTCACTCACCCGTTGCGCAAAGTTTTGTCCTGAATTGGACCTCTGACACAAGCCCAACCAAGGGCATACGAATGATTGGTGGTGGGCAGTCAAAGCGCAAACAAAGCAACGGTACACGCCCCTGCACATTCCCTCGGCGCGACTTTGAGACCCACCGGTTTTTTGGCTTTCGCGCACCAAGTTACTAGGTCACAATCGCTTGAGGACGAAGTTCTCGCCGGGGTTCCCTATGTCCAGCTATGATTCGATCCACGACCTTCGCTATTATTAAAATCCCCAAACGTAATCGCGCTGCCCCACGCTTCGGGATGGATTGCTCGCTGGCAACTATAAATGGCGGCGTCCTTGGAGAGATTTGGTCCGAAGTTTCTCAACCCCTTGTAGGTGATGCAAAGATGAAAGGGCGTTTCTTTCATGTGCTGGTGGTTGATCTCTGGTTCATCAAGAATTTGTTGTCACGTATTAATAGCAGCTTTGTTGGGATCTCGTCGCGTGGAGATTATCTTGGACAAGATGAACAGACAGATATAATGAACTGGTTTTTTtATCTTCCGCAGGTTAATAGCAATAGCTGCGGCTATTGCAATCGGTGGTATCGATGGTCAGTTTCTGGCCTTCGATCAACACGCAACCGAGTGCGCACTGTACGTGAACGGACCGGGCAAGTCGTCCGCGTTCGACTACAACCTCAACCTGTTCCGTGGCACAATGTAAGTACATAATCGCTGGGAACGGGGCTGTATGCAGAGCAAAAAaTCCCTGGATACATCTTATCGTATGCACCTTCCTCCCTCCTTCAGTGCACCGCTGCATGCCGAACCGACCACCTGTATTACGTACGATGCCATCAACCAGGCGTACCTGGATGCCCGGAAGCGGATCCGCGTATCGCAACCGAAAGGTGACTGGAAGACGGAAGACATCGCGACCGTCGGTGAGCTGCTGCTAGACATCTCGATTCAGCTTGCCAGAACGTAAGTAACCTTGGCGACTCTAAATCGCGGTACGACATATCACCAACTTGTTGCGTCTGCTGCTCTCCCCCAGGTACGGTTTGTCGTACGAAGAGATCGAgAAGGGTcTCCCATCgaTCGACACCTCCAAAACACTGATCCGTGAGGTATGTCCAGCGTTCCTGTCCGGTGTGGAGTGTCGCCCGGGCAAGTACCGCCGGGTGGATGGGCTTTGCAACAATCTGAAGCATCCAACATGGGGTGCAGCGATGACACCGTTCCAGCGGCTGATCGGACCACTGTACGCGgACGGCATCAACGCACCGCGCATCTCGATTACCGGTCACGaTCTGCCCCTGTCGCGTGTCGTGTCCCGCACGATCCATCCGGACGAGGGTTACCATGATCATGCTGGTACGGTGTtCGTTATCGCATGGGGACAGTttATGGATCACGACTTTACGCTCACTGCCACGCCGCTCGATCCGATCAACCGTAACGATCCGGaGgAGTGCTGCAAACGGCcACCCCATCTGAAGcACCcGTACTGTAACGAGATTCGCGTCCCGGACGACGACTACTTCTACCGGCTGTTTAACGTCAAGTGTATCGATTTCGTGCGCGGTTTCCCATCGCCCCGTGCCGGCTGTCGGCTCGGATCGCGCCAACAGTTCAACACGCTTACCTCCGTCATCGATGGTAACACGATCTACGGTGTGAATGAGAAGTTTACCaGGAAACTGCGCACCGGGTACAATGGACTGTTGCGCATGAACCCGGTGTTTGCCGAGTACGGGCTGAAGGATCtGTTGCCGCTGAAGCTGGACATTCCGGACGAGGGTTGTACGCGACCGAACAAGAGCATGTtCTGCTTCGAGGCGGGAGAGATCCGTGTGAACGAGCAGCTGGTACTGACCTGCATGCATACGCTGCTGGCCCGCGAACACAACCGCATCGCGACCGAGCTCGGCAAGATCAATCCGCACTGGGACGATGAAACGCTGTTCCAGGAGGCGCGCCGTATTAACATCGCCATCATCCAGCACATCACGTACAACGAGTTCCTGCCGATTCTGCTCGGCAAGGAGGTGATGGAGAAGTTCGGGCTGCTCACGCAGAAGGAAGGCTACTGGGATGGGTATGACGAGAACATCAACCCGGCCATCATTGATTCGTTCGCTTCGGCTGCGTTCCGTTTCGGACACTCGCTGCTACCGACTGCCGTCGAGCGTTGGTCGAAGGCACACAaGTTtATCGCTTCCAAGCGTCTGTCGGATCTGATTCGTCGTCCGTACGATCTGTACCGGGCGGGTGTGTACGACGAGTACCTGATGGGACTGATGAACCAGGTGGCCCAGGCGATGGATGACTCGATCACGCAGGAAGTTACGAACCATCTGTTCAAGAAGGAGGGTGCCCGGTTCGGTATGGATCTGGTGTCGTTCAATATGCAGCGTGGCCGCGAGTTCGGTGTGCCTGGTTACATGGAGTTCCGCAAGTTCTGCGGGCTGCCCACGTCCGACAACTTCGAGGAGCTGTTCGGTTCCATGCCCAACGAGACGGTGCGCCGGTACGAGAGTATCTTCGAGTAAGTAGACCGCAAGTGCGGTCGATCATTCCCTTGCTGGtaGGGTAGGTGAATAAAGCATTCTGTTTGCATTCCTACAGACATCCAGCTGATGTGGATCTGTGGTCTGGAGGTGTGTCCGAGCGTTCGTTGCCTGGTTCGATGTTGGGACCTACCTTCGCCTGCATCATCGCCACCCAGTTCAGCTACGTGCGACGCGGCGATCGATTCTGGTACGAGCTGCCAAACCAGCCGTCCTCCTTCACGCCGGAACAGCTGCAGGAGATCCGTAAGGCGAAGCTTGCCCGTCTGATCTGCGACAACACTGACCTGATCGATACTGTGCAGATCTACCCGATGGTGCTGCCAGATCACGAAATGTAAGTTGTAGCGCTAGTTGTTTTTGAGGATTGTTTTTGGTTtACTGACGCGAGAGATGTTTCTTCCCcGTAAcaGTAATCCCCGAGTGCCATGCAAGaGTGGAATTCTtCcTtCCATCGATCTGTCCAAGTGGGCCGACTATGGTCACGAGACTCACTCACCTCACCAATaTGTAAGTGATGCTTTGTCGATGTTGGcaGCTGCTTCTCTGTGAGATCTAcTAACCTTTCTgACGTTGCTTTtCCTTGGTGTAGCAATTCTTGAACGACATCCCGGAAACGATTGGATTCAAATAGTGGAGGCACAGTCACGGCCACCCATCACTCAATGTACGCTGAGATTCTAGATGTATCATCCTCCGCCCCCAAACcTACCGGTAGACCCCCGGTTTCTTCCTTCCGTCTTCAGGACGAGCGTGCTGGTGGATTATATCGCGGGgATGGTTCACaGAACctGTCACCGTCACAGCAGCTCACCTAGCCATTtAGCCATCTcTaccccccccccACCcTTTtCCCCcACTGTTtCATTGTATTATACACATTTCAAGTTGGAATTCGAATTCGCCCcACTTAGCATTGTTACATTgCGAGCAGTCGCAAACGAGCcGCTGCCAGAACGCATTtAGCCGAGGTACACCTCGACAAGACACACCGCTAGACAaTAGTGGCCATTAGCAAGGTGGTTGCACTGTGCGTCCACTACCGGAGCAGACCGGAACAGACcGACACAGGAGGCAGCGCACTCATCCATATCCAACTGGGCAGGCATCACGTAGAGTCCTTCCGCTGACAACCGCATCCAGATCCTGTGAAACATTCCCAAGAGTATAGCTGTACAACGAAaTCTGACCCCATCGAACGAATCAGCAAGAAGCTGCGATGTTGTGACTGCACCGGGAGTGTATCCGGTAGTGGACATAGCACGCACGCCGCAATTGTGCCTGCCTGCCCATTCCTCTTCTGCTATGCCACGGACGTTCGTCACCTTAAGAGAATTTATATATAAATACGTTTATTCCGTTTtCCCGTTTTTTTttGTTTtGTTTTATTTTATTTTATTTGTATCGTTTAGAGCGGCCCTTGTTTTtGTGTAATATTTATGTAAATAATAAATTGTTCGATCAAATGGgTttGTTTCTCAGTTGTGTATTTTGTTTCTCCTTTCTAGAAATTGAAAATGTGCGCCGACAAACGTGTGGTAACATTCATTTTACTATAAATTTTTATTGAACTTTAAAGTTAGCTTGTtAAATTTTAATATAGACTTTTTTtAAATAAACAaCAAAAACACGTCCAATTATaTAAAAAAAaCATCCCCAGGGGGTAaGAAAATCATTCGAAATCATTGGCCATGGCCTGGAACGCTAGGAACGGTTCTCCTGCTTCCTCCAGCACCAGCAGCACCTTTCTGCCCACGCTGCTAGGGAGGAAGACGATTTTTCCCATGCTCAGCATGATTTCGTCCGAACCAGCAATCGTTAGCTTTGCTTTTCCACCTACAACAAGCAGTATGGACCCATGGGCCGGATTGCTTACGCTGTACTCCCCTACGCGGCTCGGTACGCTTATCTCGGCCACGGCAAAATCCGGCACCGGTGGCAAGAAGGTGCGCGTGAACGGTTCCTCCAGCAGGTTCAATAGTGTCGGCTGAAACAGCATAGCGTCACCGGGCCGACAGTCGTAAGCTACCAGCCGGAGCAGTGTGTCCACATCCTTGAACTTTGGAGTCAATCCGGCCCGCACCACATTATCCGAGCAGGCCATACACTCCACGCAGTCACCGTCCAGGTAGGCGTGCGGTACGTTCGCTGCAAGATAGATCGCCTGGCCGGgCTTTAGGCGTAGGTAGTtGAGAAaGTAGAtCGACAGCACGCCAACGTCACATCCAAAGTCCGCATAGAGCCGCTGAAACAGATCGCCCAGTTCGCTGGGTTCTGTATCGGAGGACCGCATACGATCGGCGATACGTTCGATGCACCGTTGAACAGCATCCGGTCCGCTGTGCATTAACTGTTCGTACGCAATCTTGACGGCGGATTCGTCGGTGGCTGCAAATTTTGTCAACACGTTTTCCCCTAGCAGTTCCTGCAGTTCGGGCGATTTTTGCAGCAAATCGCCGATCTCGGCGTACGGGCGAAAGCCACATAGGGCCTGGAAATCGGTCAGCGCGATAGCTAGCTCCGGCTTATGGTTGGGATCTTTGTAAATGTCCGGAAACTGACGGTGCAGCTTTTCTGCCTCGACCTGTAATGAGATGAATATATTGCATCAGAAAAAAGCGAAATCTACCTTACTTTACTACCATTTACCTTGTCCGGGTGAACCTGCACACTGAGTGCCTTTCGGATGCTCAGTACCTTtAGCAGAAAGGGCAACCGTCCCGTAGCTGATCCAATCATACCGACCGGATCGGCCCGTATCGTCTCGTCCAGCCCTTTGCCGTCCCGTTTTACCGTAGCCGGTCCGTTTACGTGATCGCCCATCCATAGCTCGGCGTACGGACAATCCGGCTTTACCTCCAGCTGGTCATTATTTGCCTGGGCGAGCTGGGCAACGAACGATTGCTGGCCAAGCTTGCCCCAGTCGTAGCACATCACTTTACCGATGATCTCCATTGCTGGTGCTGGTTCTGCTGCGTGAAATGGCTTTACGGTGGAGATTCCACAGAAAGGAAGATTCGTCCGTGCCGAGACTTTGACGTATAATTAGGTGTGTTGTGTGTTTtCCTCCaCAAGCATCGAACCAGCAGGGACAAAGCCAGCGGAACCGAATAAGCTGACAGTTGTTAaTGGGATTGAGGGAAACTTTCTTATAACACAACTGCAAATGTGCAAACCTGTAAAGCCAAAATGGGAATGTGAAAGAAAACGATCGAAGCCACACAAGGAAACGAAGGAGGCTTtGCCAAGCTTTGGATAATTTtCTTCTCGGGAAAGgAaTACAAAaTAGAAGAAACCGCTTTGAAACCCATtATCAAATTCTTATTTCGTTACAATAGGCGAAAATAGAAAGCAATAACTAGAACtATTTACCGCAAAACACCGAATTCACAGCCcGTTTCACCACAAACTCCAACCTGCGTATTGAAgTACACGCCATAAACACAACGCACCTCAAACGAGCCAAAACGTCAAACTcACGGGCTtGTTTACCAAAGCCTTCCCAACAAGCGTACGAAACATTAGTAGGAAACCCCATAAGGTGCGTACGGGCAGACCCGGAACGGTGGACAGAGAAAAACAGTGTTTGTACGGATGATTTTCCAAAACTAATGCGCCGCTGTGTTGTGGGTGCGGAGTGCTCTACATCGTGCAATCATGTTCTTGCCGCTTAACTTCACGAGTAGCCATCGGTCGCGGTTTCCATAGCTACGAAGGGTGCGGAGTAGTGCGGTGGTGTGAGCCAGAAAGTGCCTCCGTGGCTGCTTGTGGGACTGGAAAACGGGAATAATTTGCTGTGGACCGTTTTTCGTGCGTAGAACGTCACGATCGTAAACCGAATTTACGAAAACGCTCTCTACACTAATTAGCAAATCACGACGGTATATGAATAACCCCGCCGGAATGAATGGCTACTAGCCGTGAGAAAGGCTAGAGAAGGCCCGCTAaTAATGCATTGGGTTGGGTCAGGGGCGGATGCGTGTGTGCGTACTGTGGTGAGAAAAATGCATACGAGTGAGACAAACTGCTCGCTGCGCTCCGGTGACGCTGCGAACGTGAGTGAGTGAGAGAGCACGGAGCGCTGGAGTGCATACATTCTGTCGCAAACACACAAACACTACCAACGACaCGTAAGCACGGTGTGAGCTGGGTGGTGAGCAATGAACGGGTGAGAAGCTATCACGATCAACTCACTATCGAGTGAACAGCCGGTACTGTCACTACGCGTACTGCACGTCTCATCGCGATGCAGGCGCAGAAACACTCTTGTCTGAAGTGCGACCCATAACTTTATCCCGGTCTCTGTCATACACGTTATACGTTTCTCACATTGGCGAAATGAGAAAGAGAAAACAGGAGTGAAACGCGCTTCAGCTCGCATCTATCTCACGCTAGAGATTGCGTACGCAGTGTAGTGTGTGTGAGTGTGCGCACTCTCACAACCGCGTCCGTCCGTACCTTTGTGTGAGTGTGTGAATGCTACGCGTCCGTACAGTACGAGCAGGGCCGGGTTCAGATCACGGGAATAAGGGTGTGTACACATACGCTCGCTGACTGCCTTTTTTGTCTTCTCCGGATAACGTACTCGGTAGGCGCATCGGATCGCGCGCGATGTTCAGTGCCTCCTTCACCGCCACCGTGCGCGCGTGTGTGTGTTGTGTGTAATGCGTTGATGACACGGACGGCCTTTAGTGTCACAGGTAGCTTTTGTCTCACGGGTCACGCGCGCGTCCAGTTTGGTGTGACATTCGTGCCGCAGTGTTGGATTTCGTTGGACTGCTTGGTATGTGTTTTTTTTTtGTAAAAGGTGCGTGCGTGAGTAACGCGTGAGCAACCAGTAGACCCAGCGTGACATTCGGTCTCTATCTGTCAGGCATTTtCTGTCTCGCTCTGTCGTTCGTAGACCGGTCTCAGGAATGTGGAAGCGCTCTGACAGCAAATCGGGGTAGATCATCGGTATGCATGTCGCGTTTACCACTGCCAAATGAACATCTTCTTTACACGCACCCGTCTATGTGTGTAAGTGTATGTGTGTGTGTGTGTCTATCCGTATGTGTGCGTGTGAATGTGTGTATGTGTGgggggAAAATGGTGGGCGTTTATCGAAATGATGCAGCTTTCCAGGCGAACGGCAACTCGTTCTGTGgAAGAGAGAGcGAGTGAAAGCGAGAAGAAAAAAaGTTACTTGGTGAAGCGAAACAGTCAGTGTGTTGGTGTGGATGTATCATCCGTCGCGTTTTTTTttGTTTAATGCTGTGTGCAGTTACAGAATGCCTTTTTTTtGGGAGGGAGGATTTTCGATGGCGAAAGCTTTTTTTTtGCATTGGGCCATGAACACGAAATGAGAAATTACCGCCCGAAAGTATGCAACTTTCAATACCAACCACCAACCATACCAGCAAGCAACCAAGCTTCGATCAACACATCCGAGAATAATATCAAgAACATTGATAGGGAAAACgTaTTTTAtAGACAGATCGAGAGAGAGAGAGAGAGAGAGAGAAaGGgAGAGAAaGAGAAaGAGGATGGAAATTGTAAAaGAAAAaTAACAAAAGtGAAGtAaTAAAACAATACATAAACGAACGCTCAtCATAGTAACCATGGTGGGTCAGCGAGCGAGCGAGagAGAGAGACGAAAGCAATAGGCAGCAGCCACACACACTCGCGCTTACGAGCGCACTGACGAATAGAGAGCCACACTCacacacacacacaCACACACACATCCCTAGGTGACAGTGAGTAGTGTAAGAGCAGTTGTTCCGCTGGAGCATCAATTGGTtGTTATTCTGTATCGGCAACAGACGAAGGTAGAgAgCCcATTGTTTGTGCCATCCTTCCGGAACACGcACCCACCcGAgAAACGGAGCATCTTtATTTtACGGAATTTCCCATTGCCGAATTGTTTAAcGGCGAAACACAATAGAAGGAAAATGTTGTCCTTTTCTTaGTTAaTTTTATTTcAaTTTTTtGGTTTGCCAGTTCGAATGAAGTTtATGgCAATCGACCTTCACaTTttcTTAAGATTTGTTTtACTATCAGTACAAGAACTTTGTGAATGCATCCTCCTTGCGTGTGTGCGTGTGTTTATATGTGCGTGCGTGTGTGTGAtAGAGGCAAAAGAAAaCGTGGGAAAACTCCAGATTCCATCGAGGCTGATGACAGCGCAAGAAACAAaGTTGCAGCGAAACATtACAGTGCAGAACaCAAAAAAAAcAaCtAaCACACGCACACACAAATCTACAATCAACCTCATCAACCAACAACAGTACCGTTAAGATGTGCTTATACGCGTGTGTGTGTGTGtgTTTGtGCCAgaGactAGaatttGTCCTTTATTCTGGCGCGCGCGGTaGACGTTATCCTTTATTGTCCAGCTGGgCCGGCCTTTtCCTAACCAAGAAAGAAGGAAACCcTCCCccaGGAAAAAAAAacGTGAATAATTTAGCAGgCGGGTGATAATTTtCCcTtATTTTtCCGTtCCTTCTtCTTCTTCTTTTAGGGTGTCTTGTCCCTCTATGTTGTCATTTTCCCTCCGGCAGCGAGTAATTATTGCACATACGACGGGTGCAATTTAGAGCATAGTGCGGCCTTCTGTATACACAGCCACGAGGACATATTAACCTACCGCGCGAAAAAaCAAGGCCAGGCCAGAGTGTATATGTGTTTGTATATGTGTGTGTGAGAGAGTTTTtCCTTTAATTACCGTGTTGTGATAAGAACTTGTCCTGACTAGCCCTTTAAAGCAAGCCCACCTTTATCGTATGATCGTTACGCCACAGACTCTAGTGCGTAAAGATCATCAACCGGGTGTTAAGCGACACCTACCACCAGAGGAAGGGGTGGGTGTGACGAAGGCCCGAGGAAGATAGCGAAGGGTCGGTGGAGAGAAGGTGTTGATGTGGATTGCCAAAACGGCACCGACCACTCACCGCGACCACAGACG
