# Supplementary material for: Six novel Y chromosome genes in Anopheles mosquitoes discovered by independently sequencing males and females
Source: BMC Genomics. 2013 Apr 23;14:273. doi: 10.1186/1471-2164-14-273 (PMC3660176; doi:10.1186/1471-2164-14-273)
Supplement: Additional file 9 — Alignment and parameters used to infer phylogeny. [file 1471-2164-14-273-S9.txt]

Additional file 9 - Alignment and parameters used to infer phylogeny from Figure 5.

#NEXUS

begin mrbayes;

set autoclose=yes nowarn=yes;

BEGIN DATA;
dimensions ntax=11 nchar=930;
format missing=?
interleave datatype=PROTEIN gap= -;

matrix
DEREC_2z3cvj   MINGLSVGGGQQVAQVTP----TGAAIKLHFAYN-NSNN----NSSSNKN
DYAKU_crjp9x   MINGLSVGGGQQVAQVTP----TGAAIKLHFAYN-NSNNSSSNNSSSNNN
DMELA_crjnm1   MINGLSVGGGQQVAQVTP----TGAAIKLHFAYNNNSNNS---SSSNISN
DPSEU_9p8n96   MINGLSVGGGQQQAAANTKAKSSGAAITLHFTYNNNNNNSNSNNISSRSN
DVIRI_cnpf85   MINSFSVAGAGAGAAATA-------AITLHFNYNNNSSSS---NNNNNNN
AAEGY_vq89q9   MANSVSS---HFGDRIIN-----------MLGSPDQQQSTSDSGVNGNNN
CQUIN_8czhs6   MNSTCNQSDQHNSDVKGN-----------SAGSPNQQ-----SGMNGNNN
Anste_SoxY     MLQNSAFGTPMLDGKPVLP----------EIYSHHQTLDK--LDIVAEPQ
Anste_SoxA     MLQNSAYGTPLLDGKPVLP----------EINSHHQTVDK--LDTVAEPQ
AGAMB_zkh7tk   MIQNSAYGNPMLDGASAFP----------DIYIQHQSADK--PDGPP-PS
AGAP003896-PA  MIQNSAYGNPMLDGASAFP----------DIYIQHQSADK--PDGPP-PS

DEREC_2z3cvj   --NYNNLK-----TAEPKMSNNK--HYAGRALKIVEKIPGASGVIAATNA
DYAKU_crjp9x   I-NYSGLK-----TAEPKMSNNK--NYTARALKIVEKIPRASGVIAATSV
DMELA_crjnm1   S-NYSGLK-----TSETKMRNNK--NYTGRALKIVEKIPGASGVIATTSG
DPSEU_9p8n96   NKNYNNQNHISGHKMDHQMNNNQKESLSTKVLKIIESIRGGGGEAAEAAT
DVIRI_cnpf85   N-NSSGIKIVPAASNEHKSQSLIN-NAAPATTKAETNTTTTPKIFQITST
AAEGY_vq89q9   LKSFVNNN-----------------IATSDNSNYNVNSHQTKNAASYCLT
CQUIN_8czhs6   VKSYVNNN-----------------TATV-NHNYSVNSQQTKNAASYGFT
Anste_SoxY     QLTIYNNN-----------------NADIAYRNSSSILAPPRYAVERSTP
Anste_SoxA     QLTICNNN-----------------NANIANRNSTSIVAPPRYAVETPAP
AGAMB_zkh7tk   NNNIANYT-----------------NRNSGYPYQTCVAPAPARPLVARES
AGAP003896-PA  NNNIANYT-----------------NRNSGYPYQTCVASAPASLVVARES

DEREC_2z3cvj   NQGAGSLVGFSPATASYVSGLSRDFLISRELSQRSGDFLT-AAAKMVSQM
DYAKU_crjp9x   NQGAGSLVGFSPATASYVSGLSRDFLISRELSQRSGDFLT-AAAKMVSQM
DMELA_crjnm1   NQGARSLEGYSPAAASYVSGLSRDFLISRELSQRSGEFLT-AAAKMVSQM
DPSEU_9p8n96   GKTA-TIAG-TPKAVEDATGGS----VGGGVA--SLNLLP-MPIRRTSLL
DVIRI_cnpf85   EVEAKHFLMTFPQQQQQQQQQQQ---QPKQKAGASLKWMPPGKVNTSAST
AAEGY_vq89q9   LQNSISLYNFYAKNDKR------------------------DATKEESTS
CQUIN_8czhs6   LQKSITMFNLYAKKDKR------------------------DATKEFVVP
Anste_SoxY     TVEHDVWYG---RLLDHT-----------------------NYTRHTPEP
Anste_SoxA     TVERDGWYG---RLLDHT-----------------------NYTRHTPEP
AGAMB_zkh7tk   CVRAEIVKDTQDLAVEFR-----------------------QLSHNVPIK
AGAP003896-PA  CVRAEIVKDTQDLAVEFR-----------------------QLSHNVPIK

DEREC_2z3cvj   GAGELRWMPMPRT-KDKPSN---AEAKTL--EREAHGSPENAAKSALADP
DYAKU_crjp9x   GASELRWLPMPRT-KDKPSNAEEAETKTLVRERDEHGSPGKAAKSALADP
DMELA_crjnm1   GASELRWLPISRT-KDKPSSAGEAEAKTLVREGESQGSPGKVAKSALGDP
DPSEU_9p8n96   HQAISSTSAITKE-KERPQQ-KTAKPPALALPLLSL-TPQKQQPEPHQGH
DVIRI_cnpf85   KEPQLRQVSIQSSSNNKQQQQQQQLQLATTTTGLAKSAFIEAWTMPQQQQ
AAEGY_vq89q9   SSTITGNMVDQKDTVDGSQQ------------------KSTIISTTLSTN
CQUIN_8czhs6   KDISLNPMTTNKD--QG-----------------------------WSVS
Anste_SoxY     AAHDVQP-----------------------------------------LK
Anste_SoxA     AAHDVQP-----------------------------------------LK
AGAMB_zkh7tk   TEHCIANN----------------------------------------VG
AGAP003896-PA  TEHCIANN----------------------------------------VG

DEREC_2z3cvj   QPQRTEDQENAFRRIEDVHNYAKLQD--------------------CSSD
DYAKU_crjp9x   QPQRTEDQENAFRRIEDVHNYAKLQD--------------------CSSD
DMELA_crjnm1   QPQRTEDQENAFRRIEDVHNYAKLQD--------------------CSSD
DPSEU_9p8n96   QPQRTEDQEHAFRLVEDVHNYAKLQD--------------------YSED
DVIRI_cnpf85   QQQRTEDQENAFRQIEDVHNYAKLQHHHQQQQQQQQQQQQHQHQHSSSSE
AAEGY_vq89q9   VHSNMNDLQNQH------HNYSKSYD--------------------SQPD
CQUIN_8czhs6   GNS-SNDLQNQH------HNYSKSCH--------------------SNED
Anste_SoxY     TENNTSQRNDE-----ITPNAADGEE------------------------
Anste_SoxA     TEDNTSQRNDE-----ITPNAADGEE------------------------
AGAMB_zkh7tk   QGMATNETGGEL---GITTARPKASD------------------------
AGAP003896-PA  QDMATNETGGEL---GITTARPKASE------------------------

DEREC_2z3cvj   TDDED--DEEEDLDEEEEDDEEEEEA--EIQVQLPVQQEVTRIRREAAEE
DYAKU_crjp9x   TEDED--DEEEDLDEEEDD---EEEA--DIQVQLPVQQEVTRIRREAAEE
DMELA_crjnm1   TDDED--DEEEDLDEEEDD---EEEA--EIQVQLPVQQEVTRIRREAAEE
DPSEU_9p8n96   -DGEDLLDDDEDNDDDDDD---EEEQ--QMTVPMRVQ-EVTRIQLEDTEE
DVIRI_cnpf85   LGEEDEEDDDDDDDEEDEDDDEEEERGREPTKKTHLNVPINTNNDDDSEE
AAEGY_vq89q9   -----------------------------------LKLDTSCDDPIDSDD
CQUIN_8czhs6   -----------------------------------VKSEIA-NDPSNDED
Anste_SoxY     --------------------------------------VLIGTCQQ----
Anste_SoxA     --------------------------------------LLIGTCQQ----
AGAMB_zkh7tk   --------------------------------------QMLQTVDQKPYE
AGAP003896-PA  --------------------------------------QMLQTVDQKPYE

DEREC_2z3cvj   HVDVDVVTVPQPEQ--------------DQDSHQVEPRQLQQ-DQAADTT
DYAKU_crjp9x   HVDVDVVTVPQQEQ--------------DQESHQVEPQQHQQ-DQATDTT
DMELA_crjnm1   HVDVDVVTVPQQEQ--------------DQYSHQVEPRQLQQ-DETADNT
DPSEU_9p8n96   HVDV--VTVPQQEL--------------VQQKLQLEPTAVGSPNNETGDR
DVIRI_cnpf85   HVEVDVVTVTPTATTVATAAAAAAAAAATAPQLQLQQEQLMS-KVDQEHM
AAEGY_vq89q9   HATTDSMNDYVSPA--------------KQSSSSDHIARSQQ---NATPT
CQUIN_8czhs6   HFPED--TDSAVAC--------------ENESLAAKPDDFPP---ALSTA
Anste_SoxY     ----HMVPHAQTP-----------------AEEATQPQDNIA---AAVAC
Anste_SoxA     ----HMVPHAQTP-----------------AEEVTQPQDNIA---AAVAC
AGAMB_zkh7tk   AFTHQSITYVQTPA---------------AAGEEREPEDEQD---VGVKA
AGAP003896-PA  AFTHQSITYVQTPA---------------AAGEEREPEDEQD---VGAKA

DEREC_2z3cvj   RPEH--HARRPMNAFLIFCKRHRGIVKERYKTLENRAITKILGDWWAALD
DYAKU_crjp9x   RPEH--HARRPMNAFLIFCKRHRGIVKERYRTLENRAITKILGDWWAALD
DMELA_crjnm1   RPEH--HARRPMNAFLIFCKRHRGIVKERYKTLENRAITKILGDWWAALD
DPSEU_9p8n96   RPEH--HARRPMNAFLIFCKRHRAIVKERYKSLENRAITKILGDWWAALD
DVIRI_cnpf85   RPEH--HARRPMNAFLIFCKRHRAIVKERYKSLENRAITKILGDWWAALD
AAEGY_vq89q9   TPDH--HARRPMNAFLIFCKRHRTIVRDRHPNLENRSITKILGDWWANLD
CQUIN_8czhs6   TPDH--HARRPMNAFLIFCKRHRTIVRDRHPNLENRSITKILGDWWANLD
Anste_SoxY     RPKKKAGQRRPMNAFILFCKRHRSVLKEHYPE-ENRETTKKLGKWWKNAT
Anste_SoxA     SPKKKAGQRRPMNAFLLFCKRHRSVLKEHYPE-ENRAITKKLGKWWKNAT
AGAMB_zkh7tk   SPKK--EQRRPMNAFLIFCKRHRTMLKNRFPE-ENRAISIKLGKWWRMLT
AGAP003896-PA  SPKK--EQRRPMNAFLIFCKRHRTMLKNRFPE-ENRAISIKLGKWWRMLT

DEREC_2z3cvj   EQEKHCFTDLAQQNKDAFFNANPNFKWYKLPAPPLRTL-------ATRPS
DYAKU_crjp9x   EQEKHCFTDLAQQNKDAFFNANPNFKWYKLPAPPLRTL-------ATRPS
DMELA_crjnm1   EQEKHCFTDLAQQNKDAFFNANPNFKWYKLPAPPLRTL-------ATRPS
DPSEU_9p8n96   EQEKHCFTDLAQQNKDAFFNANPNFKWYKLPAPPLRTL-------ATRPG
DVIRI_cnpf85   EQEKQCFTDLAQQNKDAFFNANPNFKWYKLPAPPLRTL-------ATRPS
AAEGY_vq89q9   KDQKASYTNLAKQYKDAFFTAHPDFKWYKLPAPPLRPQ--GIRPVKTEPS
CQUIN_8czhs6   KEQKSNYTNLAKQYKDAFFTAHPDFKWYKLPAPPLRPPSFGARIVQPEPT
Anste_SoxY     AKQKKPYQLLAEKNKTKFLDVNPSFRWCKSSTMASCDK-------NVDDE
Anste_SoxA     AEQKKPYQLLAEKNKTKFLDVNPGFRWCKSSTMASCDK-------NVDGE
AGAMB_zkh7tk   TEQKKPFQLLSKEYKNKYLSLNPNFRWCKQPMVPATPS-------TPSPL
AGAP003896-PA  TEQKKPFQLLSKEYKNKYLSLNPNFRWCKQPMVPATPS-------TPSPL

DEREC_2z3cvj   ---------------NAAAALL--IPNEDQPQQQVPTSLQMQWAERGEMP
DYAKU_crjp9x   ---------------NAAAGLL--IPSEEQPQQHVPASLQMQWAERGEMP
DMELA_crjnm1   ---------------NASAGLL--IPSEDQPQQQVPTSLQVQWAERGEMP
DPSEU_9p8n96   ---------------NAATPAIGGHLTDENPQ-NTQQQVQLQW-ERNELH
DVIRI_cnpf85   ---------------NASTGQI----NEEPLQPHAPQQ-HLQWAPNDVAH
AAEGY_vq89q9   GLGSEYEYGYGISYETVETKDEEQFDT-DQRTNITT--SEFITGDNELTY
CQUIN_8czhs6   ---SSNMVENGLLYELDEPKTVELQDSGDKVTHHACNLEQLINPDSELQ-
Anste_SoxY     --------------PVLSKVKT---EPMETEPEATLSPDLLEAAQALLSL
Anste_SoxA     --------------PVLSEGKT---EPMETEPEATISPAHLEAAQALVSL
AGAMB_zkh7tk   --------------VALAPNPTNGLSLAAVRPEPSFVQDNRESLEAAESL
AGAP003896-PA  --------------VALAPNATNGLSLAAVRPEPSFVQDNRESLEAAESL

DEREC_2z3cvj   RA----------MLRPNYFKLADETQMGELSSLLQV--------------
DYAKU_crjp9x   RA----------MLRPNYFKLADETQMGELSSLLQV--------------
DMELA_crjnm1   RA----------MLRPNYFKLADETQMGELSSLLQV--------------
DPSEU_9p8n96   AAPMTASLSAAKLLRGNFFKLADETQMGELSALLQA--------------
DVIRI_cnpf85   ------------MLRSNYFKFADETQMGELSALLSANAG-----------
AAEGY_vq89q9   GELPTESSPKKKNLEMSVFKLADEAQMGGLNSLMMDAYEGKINQNDSS-S
CQUIN_8czhs6   -AMPVA---KKKEPQMGVFKLADEAQMGGLNSLMIDSYEMKANQNFSSGV
Anste_SoxY     RGSVED------RRPLTTFKLADDSDMESLNKLCVETR------------
Anste_SoxA     RGSVED------RRPLTTFKLADDSDMGSLNKLCVETR------------
AGAMB_zkh7tk   VQLAQG------KPLLSVFRLADESNMGSLNALCVGP-------------
AGAP003896-PA  VQLAQG------KPLLSVFRLADESNMGSLNALCVGP-------------

DEREC_2z3cvj   ----QVQEKDFALQQVLSETSQFLSAHMPGGNSDGNG-------NKRSL-
DYAKU_crjp9x   ----QVQEKDFALQQVLSETSQFLSTHMPGGNTNGNG-------NKRSL-
DMELA_crjnm1   ----QVQEKDFALQQVLSETSQFLSAHMPAGNTNGNG-------NKRSL-
DPSEU_9p8n96   ----QVQEKACELQQVLSETSQFLSTHMPGG-------------TKRPIS
DVIRI_cnpf85   ----SVPDKDYALQQVLSETTQFLSTHMPSNNNNNNNNNNNCNNNKRLL-
AAEGY_vq89q9   PGYCEAKQESTMLDPSSPEPRMTMEPCINMKNHFYSKRPND--VNRELSA
CQUIN_8czhs6   LNQSKSDTQNSLFETLSPESKQLTEPCLNMKNHFYSKRPND--TSREMSA
Anste_SoxY     ----QCGDRADAGQP-WKP-------------------------RYNRVS
Anste_SoxA     ----QCGDRADAGQP-WKP-------------------------RYNRVA
AGAMB_zkh7tk   ----NVGSKA----------------------------------------
AGAP003896-PA  ----NVGSRADNKEPTWKPPKATQ--------------------TVDREL

DEREC_2z3cvj   QDSNSSNSSEEEAAS-GSSPNKKVKSSRSCKGKIYQELVNSGQLAAIAKK
DYAKU_crjp9x   QDSNSSNSSEEEAAS-GSSPNKKAKSSRSCKGKIYQELVNSGQLAAIAKK
DMELA_crjnm1   QDNNSSNSSEEEAAS-GSSPNKKVKSSRSCKGKIYQELVNSGQLAAIAKK
DPSEU_9p8n96   QDSNSSNSSEEDVGGLGSSPCKKAKSSRSCKGKIYQELVNSGQLAAVPKK
DVIRI_cnpf85   -DSGS-NSSEEEERG---TPSKKLKTARSCKGKIYQELINSGQLAAIVKK
AAEGY_vq89q9   YDSKRFKRAFDSMHYEYYDEDYTRKTARACKGKRYKEFMTHTRLSSASKK
CQUIN_8czhs6   YDSKRFKRAFDSMHYEYYDDDFTKKTSRACKGKRYQEFMTLTKLSSTSKK
Anste_SoxY     ESDQCSTGVDNVPDQVNDGTESTTRAARSCKAKRYYDFMSHMYPSVQAKR
Anste_SoxA     ESDQCSTGVGNVPDQVNDGTESTTRAARSCKAKWYYDFMSHMYPSMQTKR
AGAMB_zkh7tk   --------G-----------------------------------------
AGAP003896-PA  PAPTPSISGNAVAEPIAAEGRSSPRATRSCKGKKYQELMSRMYPNAHAPQ

DEREC_2z3cvj   S------------KARSPPAGGMGGNFVDIP---LDAG-PNTPPVSPP-E
DYAKU_crjp9x   S------------KARSPPAGGMGGNFMDIP---LDAG-PNTPPVSPP-E
DMELA_crjnm1   S------------KARLPPAGNMGGNFVDIP---LDAG-PNTPPVSPP-E
DPSEU_9p8n96   S------------KSRLNSGGQGAGFFGDAA---VDVASPHSQAVRQQMD
DVIRI_cnpf85   S------------KCRLNSGGSNN-----------DAN-SNTPPISPT-N
AAEGY_vq89q9   TSKSATVVRAEQPQAAVE--SGPAPIVTEYA---IDDPAPKTNGTLDQNY
CQUIN_8czhs6   TSKSATIVK-EEPQASVSGFTG-APEGTMCV---KDVTSLDVS-TNREDL
Anste_SoxY     A--------------TSSKKTQKAHNDR-------------TSRNRESNT
Anste_SoxA     A--------------TSSKKTQKAHNDR-------------TSRDRESNT
AGAMB_zkh7tk   --------------------------------------------------
AGAP003896-PA  T--------------KRSPGARMQKDNQKFPKPAT------VAAGGDDQT

DEREC_2z3cvj   RQGTSPDSMQKHMRSVSESSSSG--FFDLEEKIKELPALSLDAYLQRKRS
DYAKU_crjp9x   RQGNSPDSMQKNMRSVSESSSSG--FFDLEEKIKELPALSLDAYLQRKRS
DMELA_crjnm1   RQGSSPDSMQKHIRSVSESSSSG--FFDLEEKIKELPALSLDAYLQRKRS
DPSEU_9p8n96   SLEVATSTSCKHPRSVSESSSSGGGGFDLEEKIKELTALSLDAYLQRKRS
DVIRI_cnpf85   NVVASVGQLLPEPETTAVRVAAN--EFDLEEKIRELPALSLDAYLQRKRS
AAEGY_vq89q9   SGCIAYEETNIVGKNDPKHFDAS--DFDLDKKINELPCLNLDEYLTKKKD
CQUIN_8czhs6   TLDMK-KPMNFAIKSEVKLFDAS--DFDLDTKINELPCLNLDDYLAKKKD
Anste_SoxY     GCLVEPTDVEALNK----NLERE-----LDKELMNIPALSIDLFRAIQNN
Anste_SoxA     GCLVEPTDVEALIG----NLDRE-----LDKELMSIPALSIDLFRAIQNN
AGAMB_zkh7tk   --------------------------------------------------
AGAP003896-PA  GFLYSNTAMPELDPLAIDALMME-----LDSKISDLPAMNVGDFCILLNS

DEREC_2z3cvj   TKKKKKFSGTKKQRNSNSTSGASAASNATAVDATAKGAVPATNEHLVRIK
DYAKU_crjp9x   TKKKKKFSGTKKQRNSNSTSGTSAASSAAAVDATAKGAVPAANEHLVRIK
DMELA_crjnm1   TKKKKKFSGTKKQRNSNSTSGASATSNVAAADAAAKGAVPLSSEQHVRIK
DPSEU_9p8n96   TKKKKKFTAGKKQRNSNSTSAGGAACGGGPATGAAGAGKAAANE-LVRKE
DVIRI_cnpf85   TKKKKKFSSSKKQRNPNCNTNSTPAATVANVS-TATAAT-----------
AAEGY_vq89q9   TKKKKKIKGKFKSTIKPHITVVEQME------------------------
CQUIN_8czhs6   TKKKKKIKGNGKTYIS----------------------------------
Anste_SoxY     EQNTTEPCHLASGSKATTKIFMRPSSPEA---------------------
Anste_SoxA     EKRRKK-CQ-KSGSKASLKICNLPSPPVAAIC------------------
AGAMB_zkh7tk   ------SYT-----------------------------------------
AGAP003896-PA  EKKRKKSFTKLPKQKLFLNREEQPSTAAS---------------------

DEREC_2z3cvj   QQQQQLQAVGSQRRKARKESITRRDVSAIEQEVASILPLTINGSYYFNQS
DYAKU_crjp9x   QQQQ-LQAVGSQRRKARKESITRRDVSAIEQEVASILPLTINGSYYFNQS
DMELA_crjnm1   QQQ--LQAVGSQRRKARKESITRRDVSAIEQEVASILPLTINGSYYFNQS
DPSEU_9p8n96   AQRQ-AAVVGSQKRKARKESITRRDVSAIEQEVASILPLTINGCYYFDQT
DVIRI_cnpf85   -----VAAVGSQKRKARKESITRRDVSAIEQEVASILPLTINGCYYFNET
AAEGY_vq89q9   ------KIVGSRKRKARKESITRRDVSLSDSNLVPEADALFA--------
CQUIN_8czhs6   --------------------------------------------------
Anste_SoxY     -------------TTDYTRSTPENRISVVPSTVQPVPPPATNPVGCRKRK
Anste_SoxA     ---------TTINTNDNTMSTPENRISVVPSTVQPVPPPSTKPVGCRKRK
AGAMB_zkh7tk   --------------------------------------------------
AGAP003896-PA  ------------VTASGVVLQSCNSINGVAPPIATITQPATNGV----DD

DEREC_2z3cvj   GTP----KAVN----------ASVTSSS-ASPPLSSNSS-SSSSSLSSQA
DYAKU_crjp9x   GTP----KAVN----------TSVTSSS-NSPPLSSNSS-SSSS-LSSQT
DMELA_crjnm1   GAP----KAVN----------APVTSSS-ASPPLSSNSS-SSSSSLSSQA
DPSEU_9p8n96   ASPDVEAKAANNSSLTLSTTSTSLSSSSSASPPLSSASSSSSSSSSSSQA
DVIRI_cnpf85   RAA---AAAAT-------VAATTATATVAASPPLSSSSS--STLSVYEPA
AAEGY_vq89q9   --------------------------------------------------
CQUIN_8czhs6   --------------------------------------------------
Anste_SoxY     QPRE----------------------------------------------
Anste_SoxA     PPRE----------------------------------------------
AGAMB_zkh7tk   --------------------------------------------------
AGAP003896-PA  SPLA----------------------------------------------

DEREC_2z3cvj   AFDVTSSTSDLLILAEVAANRTELTKSN--
DYAKU_crjp9x   AFDVTSSTSDLLILAEVAANRTELTKSN--
DMELA_crjnm1   AFDVTSSTSDLLILAEVAANRTELTKSN--
DPSEU_9p8n96   AFDVTS-TSDLLILAEVAANRTELTKSN--
DVIRI_cnpf85   GYDVTT-TSDLLILAEVAANRTELTKSN--
AAEGY_vq89q9   ----------LATLAEVAANENHIGEKTI-
CQUIN_8czhs6   -------------------HE---------
Anste_SoxY     -----------------KIIRYVLPRTDQR
Anste_SoxA     -----------------SITRYVLPTTDQR
AGAMB_zkh7tk   ------------------------------
AGAP003896-PA  -----------------TYYQHKL------
;

prset aamodelpr=mixed;
mcmc ngen=100000 file=fasta.out;
sump burnin=250;
sumt burnin=250;

end;
